# Supplementary material for: A Global Phylogeny of Leafmining Ectoedemia Moths (Lepidoptera: Nepticulidae): Exploring Host Plant Family Shifts and Allopatry as Drivers of Speciation
Source: PLoS One. 2015 Mar 18;10(3):e0119586. doi: 10.1371/journal.pone.0119586 (PMC4365004; doi:10.1371/journal.pone.0119586)
Supplement: S1 Table — (XLS) [file pone.0119586.s001.xls]

## Sheet: SpecimenData
Supporting Information 1 to:
A global phylogeny of leafmining Ectoedemia moths (Lepidoptera: Nepticulidae): exploring host plant family shifts and allopatry as drivers of speciation
Camiel Doorenweerd, Erik J. van Nieukerken & Steph B. J. Menken
PLoS one
Collecting, identification and voucher information
Sample ID	Field ID	Museum ID	Collection Code	Institution Storing	Order	Family	Genus	Species	Identifier	Identifier email	Sex	Life Stage	Extra Info	Notes	Associated Taxa	Collectors	Collection Date	Country/Ocean	State/Province	Region	Sector	Exact Site	Lat	Lon	Elev
RMCA.Ent.03177		RMCA.Ent.03177		Royal Museum for Central Africa	Lepidoptera	Nepticulidae	Ectoedemia	Ectoedemia KenyaEvN4438	Erik J. van Nieukerken	nieukerken@naturalis.nl	M	A		EvN4438		J. & W. de Prins	23-Mar-2004	Kenya		Tsavo		ca 30 km S Voi Taita Discovery Centre, 1 km W TDC	-3.72	38.77	475
RMNH.INS.11278	EJvN1999270	RMNH.INS.11278	RMNH	Naturalis Biodiversity Centre	Lepidoptera	Nepticulidae	Ectoedemia	Ectoedemia atricollis	Erik J. van Nieukerken	nieukerken@naturalis.nl		I			host: Malus domestica	E.J. van Nieukerken, T. Jin	05-Oct-1999	Germany	North Rhine-Westphalia			Bad Muenstereifel, 3 km NW: NSG Kuttenberg	50.575	6.726	360
RMNH.INS.11299	EJvN1999227	RMNH.INS.11299	RMNH	Naturalis Biodiversity Centre	Lepidoptera	Nepticulidae	Ectoedemia	Ectoedemia atricollis	Erik J. van Nieukerken	nieukerken@naturalis.nl		I			host: Crataegus monogyna	E.J. van Nieukerken, T. Jin	03-Oct-2009	Belgium	Luxembourg			Belvaux, 1 km S: les Pairees	50.1	5.181	260
RMNH.INS.11302	EJvN1999225	RMNH.INS.11302	RMNH	Naturalis Biodiversity Centre	Lepidoptera	Nepticulidae	Ectoedemia	Ectoedemia agrimoniae	Erik J. van Nieukerken	nieukerken@naturalis.nl		I			host: Agrimonia eupatoria	E.J. van Nieukerken, T. Jin	03-Oct-2009	Belgium	Luxembourg			Belvaux, 1 km S: les Pairees	50.1	5.181	260
RMNH.INS.11306	EJvN1999235	RMNH.INS.11306	RMNH	Naturalis Biodiversity Centre	Lepidoptera	Nepticulidae	Ectoedemia	Ectoedemia arcuatella	Erik J. van Nieukerken	nieukerken@naturalis.nl		I			host: Fragaria vesca	E.J. van Nieukerken, T. Jin	03-Oct-2009	Belgium	Luxembourg			Torgny, S. of Virton	49.512	5.481	280
RMNH.INS.11320	EJvN1999272	RMNH.INS.11320	RMNH	Naturalis Biodiversity Centre	Lepidoptera	Nepticulidae	Ectoedemia	Ectoedemia turbidella	Erik J. van Nieukerken	nieukerken@naturalis.nl		I			host: Populus canescens	E.J. van Nieukerken	10-Oct-1999	Netherlands	South Holland			Leiden W.	52.167	4.461
RMNH.INS.11325	EJvN1999278	RMNH.INS.11325	RMNH	Naturalis Biodiversity Centre	Lepidoptera	Nepticulidae	Ectoedemia	Ectoedemia rubivora	Erik J. van Nieukerken	nieukerken@naturalis.nl		I			host: Rubus fruticosus s.l.	E.J. van Nieukerken	20-Oct-1999	Netherlands	Friesland			Terschelling, Formerumerbos	53.398	5.301
RMNH.INS.11329	EJvN1999279	RMNH.INS.11329	RMNH	Naturalis Biodiversity Centre	Lepidoptera	Nepticulidae	Ectoedemia	Ectoedemia subbimaculella	Erik J. van Nieukerken	nieukerken@naturalis.nl		I			host: Quercus robur	E.J. van Nieukerken	20-Oct-1999	Netherlands	Friesland			Terschelling, Formerumerbos	53.398	5.316
RMNH.INS.11347	EJvN1999305	RMNH.INS.11347	RMNH	Naturalis Biodiversity Centre	Lepidoptera	Nepticulidae	Ectoedemia	Ectoedemia quinquella	Erik J. van Nieukerken	nieukerken@naturalis.nl		I			host: Quercus robur	E.J. van Nieukerken, T. Jin	08-Nov-1999	Netherlands	Limburg			St. Pietersberg, Poppelmondedal-ENCIbos	50.82	5.68	110
RMNH.INS.11352	EJvN1999305	RMNH.INS.11352	RMNH	Naturalis Biodiversity Centre	Lepidoptera	Nepticulidae	Ectoedemia	Ectoedemia heringi	Erik J. van Nieukerken	nieukerken@naturalis.nl		I			host: Quercus robur	E.J. van Nieukerken, T. Jin	08-Nov-1999	Netherlands	Limburg			St. Pietersberg, Poppelmondedal-ENCIbos	50.82	5.68	110
RMNH.INS.11353	EJvN1999305	RMNH.INS.11353	RMNH	Naturalis Biodiversity Centre	Lepidoptera	Nepticulidae	Ectoedemia	Ectoedemia heringi	Erik J. van Nieukerken	nieukerken@naturalis.nl		I			host: Quercus robur	E.J. van Nieukerken, T. Jin	08-Nov-1999	Netherlands	Limburg			St. Pietersberg, Poppelmondedal-ENCIbos	50.82	5.68	110
RMNH.INS.11356	EJvN1999308	RMNH.INS.11356	RMNH	Naturalis Biodiversity Centre	Lepidoptera	Nepticulidae	Ectoedemia	Ectoedemia heringi	Erik J. van Nieukerken	nieukerken@naturalis.nl		I			host: Quercus robur	E.J. van Nieukerken, T. Jin	08-Nov-1999	Belgium	Luik (Liege)			Montagne St. Pierre, Emael, W. slopes	50.795	5.673	100
RMNH.INS.11407	EJvN2000020	RMNH.INS.11407	RMNH	Naturalis Biodiversity Centre	Lepidoptera	Nepticulidae	Ectoedemia	Ectoedemia suberis	Erik J. van Nieukerken	nieukerken@naturalis.nl		I			host: Quercus suber	E.J. van Nieukerken	26-Feb-2000	Spain	Andalusia	Huelva		Sierra de Aracena, 2 km NW Almonaster	37.896	-6.805	700
RMNH.INS.11414		RMNH.INS.11414	RMNH	Naturalis Biodiversity Centre	Lepidoptera	Nepticulidae	Ectoedemia	Ectoedemia phyllotomella	A. Lastuvka	last@mendelu.cz		I			host: Quercus cerris	A. Lastuvka	24-Oct-1999	Italy	Tuscany	Firenze		San Benedetto in Alpe
RMNH.INS.11416		RMNH.INS.11416	RMNH	Naturalis Biodiversity Centre	Lepidoptera	Nepticulidae	Ectoedemia	Ectoedemia phyllotomella	A. Lastuvka	last@mendelu.cz		I			host: Quercus cerris	A. Lastuvka	24-Oct-1999	Italy	Tuscany	Firenze		San Benedetto in Alpe
RMNH.INS.11417		RMNH.INS.11417	RMNH	Naturalis Biodiversity Centre	Lepidoptera	Nepticulidae	Ectoedemia	Ectoedemia liechtensteini	A. Lastuvka	last@mendelu.cz		I			host: Quercus cerris	A. Lastuvka	28-Oct-1999	Czech Republic				Brno Hady
RMNH.INS.11418		RMNH.INS.11418	RMNH	Naturalis Biodiversity Centre	Lepidoptera	Nepticulidae	Ectoedemia	Ectoedemia liechtensteini	A. Lastuvka	last@mendelu.cz		I			host: Quercus cerris	A. Lastuvka	28-Oct-1999	Czech Republic				Brno Hady
RMNH.INS.11534	EJvN2001040	RMNH.INS.11534	RMNH	Naturalis Biodiversity Centre	Lepidoptera	Nepticulidae	Ectoedemia	Ectoedemia erythrogenella	Erik J. van Nieukerken	nieukerken@naturalis.nl		I			host: Rubus ulmifolius	E.J. van Nieukerken	07-Jan-2001	Spain	Andalusia	Cadiz		2 km E Grazalema, near Puerto de los Alamos	36.755	-5.344	800
RMNH.INS.11637		RMNH.INS.11637	personal collection J. Junnilainen	Research Collection of Jari Junnilainen	Lepidoptera	Nepticulidae	Ectoedemia	Ectoedemia leucothorax	Erik J. van Nieukerken	nieukerken@naturalis.nl	F	A				J. Junnilainen	24-Apr-2001	Spain	Andalusia	Malaga		Marbella 10 km N	36.58	-4.9
RMNH.INS.11676	EJvN2002070	RMNH.INS.11676	RMNH	Naturalis Biodiversity Centre	Lepidoptera	Nepticulidae	Ectoedemia	Ectoedemia mahalebella	Erik J. van Nieukerken	nieukerken@naturalis.nl		I			host: Prunus mahaleb	E.J. van Nieukerken	11-Aug-2002	France	Rhone-Alpes	Drome		Les Pres, 2 km N. Valdrome	44.527	5.58	800
RMNH.INS.11738	EJvN2002214	RMNH.INS.11738	RMNH	Naturalis Biodiversity Centre	Lepidoptera	Nepticulidae	Ectoedemia	Ectoedemia hannoverella	Erik J. van Nieukerken	nieukerken@naturalis.nl		I			host: Populus canadensis	E.J. van Nieukerken	21-Oct-2002	France	Alsace	Haut-Rhin		Lapoutroie, La Bohle	48.157	7.164	520
RMNH.INS.11746	EJvN2002233	RMNH.INS.11746	RMNH	Naturalis Biodiversity Centre	Lepidoptera	Nepticulidae	Ectoedemia	Ectoedemia occultella	Erik J. van Nieukerken	nieukerken@naturalis.nl		I			host: Betula pendula	E.J. van Nieukerken	25-Oct-2002	France	Alsace	Haut-Rhin		Munster, 4.5 km N: Memorial du Linge	48.081	7.134	985
RMNH.INS.11761	EJvN2002206	RMNH.INS.11761	RMNH	Naturalis Biodiversity Centre	Lepidoptera	Nepticulidae	Ectoedemia	Ectoedemia argyropeza	Erik J. van Nieukerken	nieukerken@naturalis.nl		I			host: Populus tremula	E.J. van Nieukerken	20-Oct-2002	France	Alsace	Haut-Rhin		Lapoutroie, ca 2.5 km W: Roche du Corbeau	48.153	7.118	1140
RMNH.INS.11817	EJvN2004001	RMNH.INS.11817	RMNH	Naturalis Biodiversity Centre	Lepidoptera	Nepticulidae	Ectoedemia	Ectoedemia atrifrontella	Erik J. van Nieukerken	nieukerken@naturalis.nl		I			host: Quercus robur	C. van den Berg	28-Jun-2004	Netherlands	Utrecht			Amersfoort: Lockhorst	52.133	5.402
RMNH.INS.11860	EvN2004908	RMNH.INS.11860	RMNH.INS	Naturalis Biodiversity Centre	Lepidoptera	Nepticulidae	Ectoedemia	Ectoedemia atrifrontella	Erik J. van Nieukerken	nieukerken@naturalis.nl		l			host: Quercus robur	A. Mazurkiewicz	27-Jun-2004	Poland				Podzamcze Res.	51.037	22.498	0
RMNH.INS.11865	EJvN2005002	RMNH.INS.11865	RMNH	Naturalis Biodiversity Centre	Lepidoptera	Nepticulidae	Ectoedemia	Ectoedemia heringella	Erik J. van Nieukerken	nieukerken@naturalis.nl		I			host: Quercus ilex	E.J. van Nieukerken	13-Feb-2005	United Kingdom	England	VC -Middlesex		London, Westminster: Kensington Gardens	51.507	-0.181
RMNH.INS.11889	EJvN2005008	RMNH.INS.11889	RMNH	Naturalis Biodiversity Centre	Lepidoptera	Nepticulidae	Ectoedemia	Ectoedemia alnifoliae	Erik J. van Nieukerken	nieukerken@naturalis.nl		I			host: Quercus coccifera	E.J. van Nieukerken	01-Mar-2005	Turkey	England			Cirali, N. Olympos, near beach	36.441	30.472
RMNH.INS.11893	EJvN2005024	RMNH.INS.11893	RMNH	Naturalis Biodiversity Centre	Lepidoptera	Nepticulidae	Ectoedemia	Ectoedemia alnifoliae	Erik J. van Nieukerken	nieukerken@naturalis.nl		I			host: Quercus coccifera	E.J. van Nieukerken	04-Mar-2005	Turkey	Antalya			Phaselis ruins, 3km NE Tekirova	36.527	30.551
RMNH.INS.11896	EJvN2005013	RMNH.INS.11896	RMNH	Naturalis Biodiversity Centre	Lepidoptera	Nepticulidae	Ectoedemia	Ectoedemia haraldi	Erik J. van Nieukerken	nieukerken@naturalis.nl		I			host: Quercus coccifera	E.J. van Nieukerken	02-Mar-2005	Turkey	Antalya			Termessos, ruins	36.989	30.467	890
RMNH.INS.11925	EJvN2005098	RMNH.INS.11925	RMNH	Naturalis Biodiversity Centre	Lepidoptera	Nepticulidae	Ectoedemia	Ectoedemia albifasciella	Erik J. van Nieukerken	nieukerken@naturalis.nl		I			host: Quercus robur	E.J. van Nieukerken	11-Aug-2005	Germany	Niedersachsen			Gildehauser Venn	52.257	7.107
RMNH.INS.12581	EJvN2007079	RMNH.INS.12581	RMNH	Naturalis Biodiversity Centre	Lepidoptera	Nepticulidae	Ectoedemia	Ectoedemia spinosella	Erik J. van Nieukerken	nieukerken@naturalis.nl		I			host: Prunus spinosa	E.J. van Nieukerken	14-Aug-2007	Italy	Piedmont	Cuneo		Valdieri, Ris. Naturale Speciale Juniperus phoenicea	44.276	7.395	860
RMNH.INS.12585	EJvN2007079	RMNH.INS.12585	RMNH	Naturalis Biodiversity Centre	Lepidoptera	Nepticulidae	Ectoedemia	Ectoedemia spinosella	Erik J. van Nieukerken	nieukerken@naturalis.nl		I			host: Prunus spinosa	E.J. van Nieukerken	14-Aug-2007	Italy	Piedmont	Cuneo		Valdieri, Ris. Naturale Speciale Juniperus phoenicea	44.276	7.395	860
RMNH.INS.12587	EJvN2007092	RMNH.INS.12587	RMNH	Naturalis Biodiversity Centre	Lepidoptera	Nepticulidae	Ectoedemia	Ectoedemia rosae	Erik J. van Nieukerken	nieukerken@naturalis.nl		I			host: Rosa tomentosa	E.J. van Nieukerken	16-Aug-2007	France	Provence-Alpes-Cote d'Azur			Vallee de la Claree, Les Alberts, Le Bois de Boulogne	44.933	6.683	1375
RMNH.INS.12593	EJvN2007086	RMNH.INS.12593	RMNH	Naturalis Biodiversity Centre	Lepidoptera	Nepticulidae	Ectoedemia	Ectoedemia arcuatella	Erik J. van Nieukerken	nieukerken@naturalis.nl		I			host: Fragaria vesca	E.J. van Nieukerken	14-Aug-2007	Italy	Piedmont	Cuneo		Valdieri, Ris. Naturale Speciale Juniperus phoenicea	44.276	7.395	860
RMNH.INS.12613	EJvN2007083	RMNH.INS.12613	RMNH	Naturalis Biodiversity Centre	Lepidoptera	Nepticulidae	Ectoedemia	Ectoedemia agrimoniae	Erik J. van Nieukerken	nieukerken@naturalis.nl		I			host: Agrimonia eupatoria	E.J. van Nieukerken	14-Aug-2007	Italy	Piedmont	Cuneo		Valdieri, Ris. Naturale Speciale Juniperus phoenicea	44.276	7.395	860
RMNH.INS.12651	EJvN2007126	RMNH.INS.12651	RMNH	Naturalis Biodiversity Centre	Lepidoptera	Nepticulidae	Ectoedemia	Ectoedemia albifasciella	Erik J. van Nieukerken	nieukerken@naturalis.nl		I			host: Quercus robur	E.J. van Nieukerken	22-Oct-2007	Netherlands	Gelderland			Hoenderlo, Hoge Veluwe: Jan Hattesland	52.122	5.857
RMNH.INS.12705	EJvN2008022	RMNH.INS.12705	RMNH	Naturalis Biodiversity Centre	Lepidoptera	Nepticulidae	Ectoedemia	Ectoedemia suberis	Erik J. van Nieukerken	nieukerken@naturalis.nl		I			host: Quercus suber	E.J. van Nieukerken	19-Jan-2008	Portugal	Faro	Algarve		Serra de Monchique: W. of Casais	37.29	-8.626	450
RMNH.INS.12715	EJvN2008014	RMNH.INS.12715	RMNH	Naturalis Biodiversity Centre	Lepidoptera	Nepticulidae	Ectoedemia	Ectoedemia ilicis	Erik J. van Nieukerken	nieukerken@naturalis.nl		I			host: Quercus rotundifolia	E.J. van Nieukerken	17-Jan-2008	Portugal	Faro	Algarve		Salir, S of Lagoa da Nave	37.212	-8.044	270
RMNH.INS.12717	EJvN2008016	RMNH.INS.12717	RMNH	Naturalis Biodiversity Centre	Lepidoptera	Nepticulidae	Ectoedemia	Ectoedemia andalusiae	Erik J. van Nieukerken	nieukerken@naturalis.nl		I			host: Quercus coccifera	E.J. van Nieukerken	18-Jan-2008	Portugal	Faro	Algarve		S. of Algoz	37.155	-8.324	60
RMNH.INS.12764		RMNH.INS.12764	RMNH	Naturalis Biodiversity Centre	Lepidoptera	Nepticulidae	Ectoedemia	Ectoedemia angulifasciella	Erik J. van Nieukerken	nieukerken@naturalis.nl		I			host: Rosa spec	B.A. Bengtsson	12-Sep-2000	Sweden		Smaland		Kalmar, Tegelviken
RMNH.INS.12767		RMNH.INS.12767	RMNH	Naturalis Biodiversity Centre	Lepidoptera	Nepticulidae	Ectoedemia	Ectoedemia angulifasciella	Erik J. van Nieukerken	nieukerken@naturalis.nl		I			host: Filipendula vulgaris	B.A. Bengtsson	12-Sep-2000	Sweden		Oland		N. Moeckleby, Bogtorp
RMNH.INS.12773		RMNH.INS.12773	RMNH	Naturalis Biodiversity Centre	Lepidoptera	Nepticulidae	Ectoedemia	Ectoedemia intimella	Erik J. van Nieukerken	nieukerken@naturalis.nl		I			host: Salix dasyclados	W. Ellis	04-Nov-2006	Netherlands	North Holland			Nederhorst den Berg, Spiegelpolder
RMNH.INS.12778	EJvN2008059	RMNH.INS.12778	RMNH	Naturalis Biodiversity Centre	Lepidoptera	Nepticulidae	Ectoedemia	Ectoedemia minimella	Erik J. van Nieukerken	nieukerken@naturalis.nl		I			host: Betula pubescens	E.J. van Nieukerken	06-Aug-2008	Sweden	Vastra Gotaland			Huneberg	58.308	12.418
RMNH.INS.12810	EJvN2008105	RMNH.INS.12810	RMNH	Naturalis Biodiversity Centre	Lepidoptera	Nepticulidae	Ectoedemia	Ectoedemia hannoverella	Erik J. van Nieukerken	nieukerken@naturalis.nl		I			host: Populus canadensis	E.J. van Nieukerken, C. Doorenweerd	24-Sep-2008	Netherlands	North Brabant			Vierlingsbeek: Groeningsche Bergen	51.614	6.008
RMNH.INS.12818	EJvN2008100	RMNH.INS.12818	RMNH	Naturalis Biodiversity Centre	Lepidoptera	Nepticulidae	Ectoedemia	Ectoedemia atricollis	Erik J. van Nieukerken	nieukerken@naturalis.nl		I			host: Crataegus monogyna	E.J. van Nieukerken, C. Doorenweerd	24-Sep-2008	Netherlands	North Brabant			Vierlingsbeek: Groeningsche Bergen	51.614	6.008
RMNH.INS.12872	EJvN2008160	RMNH.INS.12872	RMNH	Naturalis Biodiversity Centre	Lepidoptera	Nepticulidae	Ectoedemia	Ectoedemia spinosella	Erik J. van Nieukerken	nieukerken@naturalis.nl		I			host: Prunus spinosa	E.J. van Nieukerken, C. Doorenweerd	08-Oct-2008	France	Provence-Alpes-Cote d'Azur			Mont Meras, W. slopes, ca 4.9 km SW of Sospel	43.841	7.412	1095
RMNH.INS.12900	EJvN2008242	RMNH.INS.12900	RMNH	Naturalis Biodiversity Centre	Lepidoptera	Nepticulidae	Ectoedemia	Ectoedemia pubescivora	Erik J. van Nieukerken	nieukerken@naturalis.nl		I			host: Quercus pubescens	E.J. van Nieukerken, C. Doorenweerd	11-Oct-2008	France	Provence-Alpes-Cote d'Azur			Fontan, 1.7 km N., near Berghue inf.	44.02	7.558	900
RMNH.INS.12987	EJvN2008290	RMNH.INS.12987	RMNH	Naturalis Biodiversity Centre	Lepidoptera	Nepticulidae	Ectoedemia	Ectoedemia minimella	Erik J. van Nieukerken	nieukerken@naturalis.nl		I			host: Alnus viridis	E.J. van Nieukerken, C. Doorenweerd	14-Oct-2008	Italy	Piedmont	Cuneo		Palanfre, W.	44.195	7.494	1440
RMNH.INS.17622	EJvN2008298	RMNH.INS.17622	RMNH	Naturalis Biodiversity Centre	Lepidoptera	Nepticulidae	Ectoedemia	Ectoedemia argyropeza	Erik J. van Nieukerken	nieukerken@naturalis.nl		I			host: Populus tremula	E.J. van Nieukerken, C. Doorenweerd	14-Oct-2008	Italy	Piedmont	Cuneo		Palanfre, W.	44.195	7.494	1440
RMNH.INS.17642	EJvN2008300	RMNH.INS.17642	RMNH	Naturalis Biodiversity Centre	Lepidoptera	Nepticulidae	Ectoedemia	Ectoedemia intimella	Erik J. van Nieukerken	nieukerken@naturalis.nl		I			host: Salix caprea	E.J. van Nieukerken, C. Doorenweerd	14-Oct-2008	Italy	Piedmont	Cuneo		Palanfre, W.	44.195	7.494	1440
RMNH.INS.17677	EJvN2008242	RMNH.INS.17677	RMNH	Naturalis Biodiversity Centre	Lepidoptera	Nepticulidae	Ectoedemia	Ectoedemia rufifrontella	Erik J. van Nieukerken	nieukerken@naturalis.nl		I			host: Quercus pubescens	E.J. van Nieukerken, C. Doorenweerd	11-Oct-2008	France	Provence-Alpes-Cote d'Azur			Fontan, 1.7 km N., near Berghue inf.	44.02	7.558	900
RMNH.INS.17747	EJvN2008337	RMNH.INS.17747	RMNH	Naturalis Biodiversity Centre	Lepidoptera	Nepticulidae	Ectoedemia	Ectoedemia terebinthivora	Erik J. van Nieukerken	nieukerken@naturalis.nl		I			host: Pistacia terebinthus	E.J. van Nieukerken	06-Nov-2008	Greece	Central Greece	Fokis		Dhelfoi, archeological site	38.483	22.499	600
RMNH.INS.17759	EJvN2008337	RMNH.INS.17759	RMNH	Naturalis Biodiversity Centre	Lepidoptera	Nepticulidae	Ectoedemia	Ectoedemia terebinthivora	Erik J. van Nieukerken	nieukerken@naturalis.nl		I			host: Pistacia terebinthus	E.J. van Nieukerken	06-Nov-2008	Greece	Central Greece	Fokis		Dhelfoi, archeological site	38.483	22.499	600
RMNH.INS.17774		RMNH.INS.17774	RMNH	Naturalis Biodiversity Centre	Lepidoptera	Nepticulidae	Ectoedemia	Ectoedemia argyropeza	Marko Mutanen	marko.mutanen@oulu.fi		I			host: Populus tremula	Marko Mutanen, Panu Vaelimaeki	01-Oct-2006	Finland	Uusimaa	Vantaa		U
RMNH.INS.17805		RMNH.INS.17805	RMNH	Naturalis Biodiversity Centre	Lepidoptera	Nepticulidae	Ectoedemia	Ectoedemia agrimoniae	Marko Mutanen	marko.mutanen@oulu.fi		I			host: Agrimonia eupatoria	Marko Mutanen, Tomi Mutanen, Panu Vaelimaeki, Petri hirvonen	27-Sep-2008	Finland	Aland Islands	Foegloe		Foegloe
RMNH.INS.17827	EJvN2008905	RMNH.INS.17827	RMNH	Naturalis Biodiversity Centre	Lepidoptera	Nepticulidae	Ectoedemia	Ectoedemia klimeschi	Erik J. van Nieukerken	nieukerken@naturalis.nl		I			host: Populus alba	A. Stuebner	20-Sep-2008	Germany	Brandenburg			Jaenschwalde Ost	51.875	14.546
RMNH.INS.17828	EJvN2008905	RMNH.INS.17828	RMNH	Naturalis Biodiversity Centre	Lepidoptera	Nepticulidae	Ectoedemia	Ectoedemia klimeschi	Erik J. van Nieukerken	nieukerken@naturalis.nl		I			host: Populus alba	A. Stuebner	20-Sep-2008	Germany	Brandenburg			Jaenschwalde Ost	51.875	14.546
RMNH.INS.17833	EJvN2008906	RMNH.INS.17833	RMNH	Naturalis Biodiversity Centre	Lepidoptera	Nepticulidae	Ectoedemia	Ectoedemia turbidella	Erik J. van Nieukerken	nieukerken@naturalis.nl		I			host: Populus alba	A. Stuebner	20-Sep-2008	Germany	Brandenburg			Jaenschwalde Ost	51.875	14.546
RMNH.INS.17851		RMNH.INS.17851	RMNH	Naturalis Biodiversity Centre	Lepidoptera	Nepticulidae	Ectoedemia	Ectoedemia rubivora	Erik J. van Nieukerken	nieukerken@naturalis.nl		I			host: Rubus chamaemorus	R. Johansson	03-Aug-2003	Sweden		Smaland		Vaexjoe, N. Areda	56.979	14.967
RMNH.INS.17868		RMNH.INS.17868	RMNH	Naturalis Biodiversity Centre	Lepidoptera	Nepticulidae	Ectoedemia	Ectoedemia quinquella	Rob Edmunds	r.edmunds@ntlworld.com		I			host: Quercus robur	R. Edmunds	28-Oct-2008	United Kingdom	England	Hampshire		Fleet
RMNH.INS.17896	EJvN1992102	RMNH.INS.17896	RMNH	Naturalis Biodiversity Centre	Lepidoptera	Nepticulidae	Ectoedemia	Ectoedemia spiraeae	Erik J. van Nieukerken	nieukerken@naturalis.nl		I			host: Spiraea media	E.J. van Nieukerken	08-Oct-1992	Slovakia		Vychoslovensky		Slov. Kras.: Plesivecka Planina, 2.5 km N Plesivec	48.563	20.404	400
RMNH.INS.17902	EJvN2009901	RMNH.INS.17902	RMNH	Naturalis Biodiversity Centre	Lepidoptera	Nepticulidae	Ectoedemia	Ectoedemia cerviparadisicola	Erik J. van Nieukerken	nieukerken@naturalis.nl		I	new species, Quercus gilva		host: Quercus gilva	K. Yamazaki	12-Mar-2009	Japan				Honshu: Nara park	34.69	135.84
RMNH.INS.17989	EvN2009164	RMNH.INS.17989	RMNH	Naturalis Biodiversity Centre	Lepidoptera	Nepticulidae	Ectoedemia	Ectoedemia Annamocarya_Vietnam	Erik J. van Nieukerken	nieukerken@naturalis.nl		I	new species, host: Annamocarya sinensis		host: Annamocarya sinensis	E.J. van Nieukerken & C. Doorenweerd	14-Oct-2009	Vietnam	Ninh Binh	Cuc Phuong NP		botanical garden	20.2498	105.704	181
RMNH.INS.18228	EvN2010089	RMNH.INS.18228	RMNH.INS	Naturalis Biodiversity Centre	Lepidoptera	Nepticulidae	Ectoedemia	Ectoedemia quadrinotata	Erik J. van Nieukerken	nieukerken@naturalis.nl		I			host: Betula alleghaniensis	E.J. van Nieukerken & C. Doorenweerd	29-Sep-2010	United States	North Carolina	Swain Co.	NP Great Smoky Mts	Forney ridge trail S. Clingmans Dome	35.558	-83.498	1870
RMNH.INS.18237	EvN2010090	RMNH.INS.18237	RMNH.INS	Naturalis Biodiversity Centre	Lepidoptera	Nepticulidae	Ectoedemia	Ectoedemia occultella	Erik J. van Nieukerken	nieukerken@naturalis.nl		I	larva, subsp. lindquisti		host: Betula alleghaniensis	E.J. van Nieukerken & C. Doorenweerd	29-Sep-2010	United States	North Carolina	Swain Co.	NP Great Smoky Mts	Clingmans Dome Road	35.578	-83.48	1750
RMNH.INS.18254	EvN2010095	RMNH.INS.18254	RMNH.INS	Naturalis Biodiversity Centre	Lepidoptera	Nepticulidae	Ectoedemia	Ectoedemia Quercus_velutina_USA	Erik J. van Nieukerken	nieukerken@naturalis.nl		I			host: Quercus velutina	E.J. van Nieukerken & C. Doorenweerd	30-Sep-2010	United States	North Carolina	Haywood Co.	NP Great Smoky Mts	Purchase Gap	35.587	-83.074	1505
RMNH.INS.18260	EvN2010103	RMNH.INS.18260	RMNH.INS	Naturalis Biodiversity Centre	Lepidoptera	Nepticulidae	Ectoedemia	Ectoedemia nyssaefoliella	Erik J. van Nieukerken	nieukerken@naturalis.nl		I			host: Nyssa sylvatica	E.J. van Nieukerken & C. Doorenweerd	01-Oct-2010	United States	Tennessee	Blount Co.	NP Great Smoky Mts	Cades Cove N.	35.607	-83.806	555
RMNH.INS.18265	EvN2010102	RMNH.INS.18265	RMNH.INS	Naturalis Biodiversity Centre	Lepidoptera	Nepticulidae	Ectoedemia	Ectoedemia virgulae	Erik J. van Nieukerken	nieukerken@naturalis.nl		I			host: Carya alba	E.J. van Nieukerken & C. Doorenweerd	01-Oct-2010	United States	Tennessee	Blount Co.	NP Great Smoky Mts	Cades Cove N.	35.607	-83.806	555
RMNH.INS.18282	EvN2010116	RMNH.INS.18282	RMNH.INS	Naturalis Biodiversity Centre	Lepidoptera	Nepticulidae	Ectoedemia	Ectoedemia clemensella	Erik J. van Nieukerken	nieukerken@naturalis.nl		I			host: Platanus occidentalis	E.J. van Nieukerken & C. Doorenweerd	01-Oct-2010	United States	Tennessee	Blount Co.	NP Great Smoky Mts	Cades Cove, Hyatt Lane	35.603	-83.824	540
RMNH.INS.18285	EvN2010116	RMNH.INS.18285	RMNH.INS	Naturalis Biodiversity Centre	Lepidoptera	Nepticulidae	Ectoedemia	Ectoedemia clemensella	Erik J. van Nieukerken	nieukerken@naturalis.nl		I			host: Platanus occidentalis	E.J. van Nieukerken & C. Doorenweerd	01-Oct-2010	United States	Tennessee	Blount Co.	NP Great Smoky Mts	Cades Cove, Hyatt Lane	35.603	-83.824	540
RMNH.INS.18286	EvN2010121	RMNH.INS.18286	RMNH	Naturalis Biodiversity Centre	Lepidoptera	Nepticulidae	Ectoedemia	Ectoedemia ulmella	Erik J. van Nieukerken	nieukerken@naturalis.nl		I			Host: Ulmus americana	E.J. van Nieukerken & C. Doorenweerd	02-Oct-2010	United States	Tennessee				35.6455	-83.8053	615
RMNH.INS.18288	EvN2010121	RMNH.INS.18288	RMNH.INS	Naturalis Biodiversity Centre	Lepidoptera	Nepticulidae	Ectoedemia	Ectoedemia ulmella	Erik J. van Nieukerken	nieukerken@naturalis.nl		I			host: Ulmus americana	E.J. van Nieukerken & C. Doorenweerd	02-Oct-2010	United States	Tennessee	Blount Co.	NP Great Smoky Mts	Rich Mountain Gap	35.646	-83.805	590
RMNH.INS.18297	EvN2010120	RMNH.INS.18297	RMNH.INS	Naturalis Biodiversity Centre	Lepidoptera	Nepticulidae	Ectoedemia	Ectoedemia trinotata	Erik J. van Nieukerken	nieukerken@naturalis.nl		I			host: Carya glabra	E.J. van Nieukerken & C. Doorenweerd	02-Oct-2010	United States	Tennessee	Blount Co.	NP Great Smoky Mts	Rich Mountain Gap	35.646	-83.808	615
RMNH.INS.18333	EvN2010157	RMNH.INS.18333	RMNH.INS	Naturalis Biodiversity Centre	Lepidoptera	Nepticulidae	Ectoedemia	Ectoedemia platanella	Erik J. van Nieukerken	nieukerken@naturalis.nl		I			host: Platanus occidentalis	E.J. van Nieukerken & C. Doorenweerd	05-Oct-2010	United States	Alabama	Lauderdale Co.		Natchez Trace Parkway, Rock Spring	34.858	-87.906	140
RMNH.INS.18358	EvN2010079	RMNH.INS.18358	RMNH.INS	Naturalis Biodiversity Centre	Lepidoptera	Nepticulidae	Ectoedemia	Ectoedemia platanella	Erik J. van Nieukerken	nieukerken@naturalis.nl		I			host: Platanus occidentalis	E.J. van Nieukerken & C. Doorenweerd	28-Sep-2010	United States	North Carolina	Haywood Co.		Big Creek settlement, border NP Gr Smoky Mts	35.762	-83.105	468
RMNH.INS.18373	EvN2010253	RMNH.INS.18373	RMNH.INS	Naturalis Biodiversity Centre	Lepidoptera	Nepticulidae	Ectoedemia	Ectoedemia similella	Erik J. van Nieukerken	nieukerken@naturalis.nl		I			host: Quercus stellata	E.J. van Nieukerken & C. Doorenweerd	13-Oct-2010	United States	Alabama	Dekalb Co.		Little River Canyon, Eberhard Point	34.352	-85.676	355
RMNH.INS.18389	EvN2010269	RMNH.INS.18389	RMNH.INS	Naturalis Biodiversity Centre	Lepidoptera	Nepticulidae	Ectoedemia	Ectoedemia rubifoliella	Erik J. van Nieukerken	nieukerken@naturalis.nl		I			host: Rubus allegheniensis	E.J. van Nieukerken & C. Doorenweerd	14-Oct-2010	United States	Georgia	Murray Co.	Chattahoochee Nat. Forest	Cohutta Overlook	34.785	-84.627	730
RMNH.INS.18410	EvN2010277	RMNH.INS.18410	RMNH.INS	Naturalis Biodiversity Centre	Lepidoptera	Nepticulidae	Ectoedemia	Ectoedemia rubifoliella	Erik J. van Nieukerken	nieukerken@naturalis.nl		I			host: Rubus allegheniensis	E.J. van Nieukerken & C. Doorenweerd	14-Oct-2010	United States	Georgia	Gilmer Co.	Chattahoochee Nat. Forest	Barnes Creek Picknick Area	34.826	-84.583	750
RMNH.INS.18501	EvN2011105	RMNH.INS.18501	RMNH.INS	Naturalis Biodiversity Centre	Lepidoptera	Nepticulidae	Ectoedemia	Ectoedemia spiraeae	Erik J. van Nieukerken	nieukerken@naturalis.nl		I			host: Spiraea chamaedryfolia	E.J. van Nieukerken	02-Aug-2011	Romania	Brasov			Brasov, Mt. Tampa	45.635	25.593	910
RMNH.INS.18505	EvN2011171	RMNH.INS.18505	RMNH.INS	Naturalis Biodiversity Centre	Lepidoptera	Nepticulidae	Ectoedemia	Ectoedemia populella	Erik J. van Nieukerken	nieukerken@naturalis.nl		I			host: Populus tremuloides	E.J. van Nieukerken	08-Sep-2011	United States	Connecticut	Tolland Co.		Mansfield, Hunters Run 22	41.769	-72.248	178
RMNH.INS.18506	EvN2011169	RMNH.INS.18506	RMNH.INS	Naturalis Biodiversity Centre	Lepidoptera	Nepticulidae	Ectoedemia	Ectoedemia virgulae	Erik J. van Nieukerken	nieukerken@naturalis.nl		I			host: Carya glabra	E.J. van Nieukerken	08-Sep-2011	United States	Connecticut	Tolland Co.		Mansfield, Hunters Run 22	41.769	-72.248	178
RMNH.INS.18517	EvN2011179	RMNH.INS.18517	RMNH.INS	Naturalis Biodiversity Centre	Lepidoptera	Nepticulidae	Ectoedemia	Ectoedemia virgulae	Erik J. van Nieukerken	nieukerken@naturalis.nl		I			host: Carya	E.J. van Nieukerken	09-Sep-2011	United States	Connecticut	Windham Co		Windham airport, Mansfield Hollow SP	41.748	-72.164	80
RMNH.INS.18556	EvN2011232	RMNH.INS.18556	RMNH.INS	Naturalis Biodiversity Centre	Lepidoptera	Nepticulidae	Ectoedemia	Ectoedemia virgulae	Erik J. van Nieukerken	nieukerken@naturalis.nl		I			host: Corylus cornuta	E.J. van Nieukerken	14-Sep-2011	United States	New York	Essex Co.		3 km N Keene, Lacy Rd	44.282	-73.792	250
RMNH.INS.18557	EvN2011232	RMNH.INS.18557	RMNH.INS	Naturalis Biodiversity Centre	Lepidoptera	Nepticulidae	Ectoedemia	Ectoedemia quadrinotata	Erik J. van Nieukerken	nieukerken@naturalis.nl		I			host: Corylus cornuta	E.J. van Nieukerken	14-Sep-2011	United States	New York	Essex Co.		3 km N Keene, Lacy Rd	44.282	-73.792	250
RMNH.INS.18644	EvN2011301	RMNH.INS.18644	RMNH.INS	Naturalis Biodiversity Centre	Lepidoptera	Nepticulidae	Ectoedemia	Ectoedemia virgulae	Erik J. van Nieukerken	nieukerken@naturalis.nl		I			host: Corylus americana	E.J. van Nieukerken	20-Sep-2011	United States	Connecticut	Windham Co		Hampton, James L Goodwin SF, Pine Acres Pond	41.776	-72.082	180
RMNH.INS.18664	EvN2011289	RMNH.INS.18664	RMNH.INS	Naturalis Biodiversity Centre	Lepidoptera	Nepticulidae	Ectoedemia	Ectoedemia Quercus_rubra_USA	Erik J. van Nieukerken	nieukerken@naturalis.nl		I			host: Quercus rubra	E.J. van Nieukerken	19-Sep-2011	United States	Massachusetts	Franklin Co		Petersham, Harvard Forest	42.534	-72.184	335
RMNH.INS.18857	EvN2011355	RMNH.INS.18857	RMNH.INS	Naturalis Biodiversity Centre	Lepidoptera	Nepticulidae	Ectoedemia	Ectoedemia heringi	Erik J. van Nieukerken	nieukerken@naturalis.nl		I			host: Quercus ithaburensis ssp. macrolepis	E.J. van Nieukerken & C. Doorenweerd	03-Nov-2011	Greece		Akhaia		Strofilia, S Kalogria	38.144	21.385	5
RMNH.INS.23424		RMNH.INS.23424	RMNH	Naturalis Biodiversity Centre	Lepidoptera	Nepticulidae	Ectoedemia	Ectoedemia haraldi	Erik J. van Nieukerken	nieukerken@naturalis.nl	M	A				J. Junnilainen	21-May-2001	Greece		Macedonia	Pieria	Leptokaria, 15 km E Olympos	40.05	22.55	750
RMNH.INS.23555		RMNH.INS.23555	RMNH	Naturalis Biodiversity Centre	Lepidoptera	Nepticulidae	Ectoedemia	Ectoedemia longicaudella	Erik J. van Nieukerken	nieukerken@naturalis.nl	M	A		DNA extracted from abdomen during genitalia dissection		J. Junnilainen	26-Jun-2001	Bulgaria				Burgas, 40 km SE, Ropotamo	42.27	27.728
RMNH.INS.23602		RMNH.INS.23602	RMNH	Naturalis Biodiversity Centre	Lepidoptera	Nepticulidae	Ectoedemia	Ectoedemia erythrogenella	Erik J. van Nieukerken	nieukerken@naturalis.nl	M	A		DNA extracted from abdomen during genitalia dissection		P. Triberti, G. Baldizzone	28-Jun-2004	Italy	Sardinia	Cagliari		Domusnovas, Sa Duchessa	39.298	8.536	350
RMNH.INS.23629		RMNH.INS.23629	RMNH	Naturalis Biodiversity Centre	Lepidoptera	Nepticulidae	Ectoedemia	Ectoedemia rufifrontella	Erik J. van Nieukerken	nieukerken@naturalis.nl	M	A		DNA extracted from abdomen during genitalia dissection		O. Karsholt	25-May-2004	France	Provence-Alpes-Cote d'Azur	Vaucluse		4 km E Sault			825
RMNH.INS.23661		RMNH.INS.23661	RMNH	Naturalis Biodiversity Centre	Lepidoptera	Nepticulidae	Ectoedemia	Ectoedemia subbimaculella	Erik J. van Nieukerken	nieukerken@naturalis.nl	F	A		DNA extracted from abdomen during genitalia dissection		E.J. van Nieukerken	26-Jun-2005	France	Languedoc-Roussillon	Herault		Foret Domaniale des Avants-Monts, 5 km S. St.Pons-de-Thomieres, route forestiere	43.437	2.765	746
RMNH.INS.23662		RMNH.INS.23662	RMNH	Naturalis Biodiversity Centre	Lepidoptera	Nepticulidae	Ectoedemia	Ectoedemia haraldi	Erik J. van Nieukerken	nieukerken@naturalis.nl	F	A		DNA extracted from abdomen during genitalia dissection		E.J. van Nieukerken	26-Jun-2005	France	Languedoc-Roussillon	Herault		Foret Domaniale des Avants-Monts, 5 km S. St.Pons-de-Thomieres, route forestiere	43.437	2.765	746
RMNH.INS.23667		RMNH.INS.23667	RMNH	Naturalis Biodiversity Centre	Lepidoptera	Nepticulidae	Ectoedemia	Ectoedemia ilicis	Erik J. van Nieukerken	nieukerken@naturalis.nl	F	A		DNA extracted from abdomen during genitalia dissection		E.J. van Nieukerken	24-Jun-2005	France	Languedoc-Roussillon	Herault		St. Pons-de-Thomieres, Artenac	43.482	2.758	450
RMNH.INS.23674		RMNH.INS.23674	RMNH	Naturalis Biodiversity Centre	Lepidoptera	Nepticulidae	Ectoedemia	Ectoedemia heringella	Erik J. van Nieukerken	nieukerken@naturalis.nl	F	A		DNA extracted from abdomen during genitalia dissection		G. Baldizzone	06-Jul-2005	Italy	Piedmont	Alessandria		Parco NR Capanne di Marcarolo, str. Cirimilla-Capanne			350
RMNH.INS.23677		RMNH.INS.23677	RMNH	Naturalis Biodiversity Centre	Lepidoptera	Nepticulidae	Ectoedemia	Ectoedemia reichli	Erik J. van Nieukerken	nieukerken@naturalis.nl	M	A		DNA extracted from abdomen during genitalia dissection		G. Baldizzone	28-Jun-2005	Italy	Piedmont	Alessandria		Parco NR Capanne di Marcarolo, Laghi di Lavagnina			370
RMNH.INS.23684		RMNH.INS.23684	RMNH	Naturalis Biodiversity Centre	Lepidoptera	Nepticulidae	Ectoedemia	Ectoedemia liebwerdella	Erik J. van Nieukerken	nieukerken@naturalis.nl	M	A		DNA extracted from abdomen during genitalia dissection		G. Baldizzone	06-Jul-2005	Italy	Piedmont	Alessandria		Parco NR Capanne di Marcarolo, str. Cirimilla-Capanne			350
RMNH.INS.23685		RMNH.INS.23685	RMNH	Naturalis Biodiversity Centre	Lepidoptera	Nepticulidae	Ectoedemia	Ectoedemia longicaudella	Erik J. van Nieukerken	nieukerken@naturalis.nl	M	A		DNA extracted from abdomen during genitalia dissection		G. Baldizzone	06-Jul-2005	Italy	Piedmont	Alessandria		Parco NR Capanne di Marcarolo, str. Cirimilla-Capanne			350
RMNH.INS.23693		RMNH.INS.23693	RMNH	Humboldt Universitaet Berlin, Museum fuer Naturkunde	Lepidoptera	Nepticulidae	Ectoedemia	Ectoedemia pseudoilicis	Erik J. van Nieukerken	nieukerken@naturalis.nl	M	A		DNA extracted from abdomen during genitalia dissection		W. Mey	16-Jun-2005	Turkey	Antalya			Alanya, Taurus, Guezelbag
RMNH.INS.23720		RMNH.INS.23720	RMNH	Naturalis Biodiversity Centre	Lepidoptera	Nepticulidae	Ectoedemia	Ectoedemia hendrikseni	Erik J. van Nieukerken	nieukerken@naturalis.nl	M	A		host: Quercus suber: adult reared, emergence date: 01-04-2004 - 30-04-2004: DNA extracted from abdomen during genitalia dissection		A. Lastuvka	26-Mar-2004	France	Provence-Alpes-Cote d'Azur			Maure Vieil
RMNH.INS.23723		RMNH.INS.23723	POHL	Naturalis Biodiversity Centre	Lepidoptera	Nepticulidae	Ectoedemia	Ectoedemia nr_canutus	Erik J. van Nieukerken	nieukerken@naturalis.nl	F	A		DNA extracted from abdomen during genitalia dissection		G.R. Pohl	20-Jun-2000	Canada	Alberta			vic. Sherwood Pk. T52 R22 NE7 W 4th
RMNH.INS.23727		RMNH.INS.23727	RMNH	Naturalis Biodiversity Centre	Lepidoptera	Nepticulidae	Ectoedemia	Ectoedemia canutus	Erik J. van Nieukerken	nieukerken@naturalis.nl	M	A	new species California	DNA extracted from abdomen during genitalia dissection		H. W. van der Wolf	18-Jun-2004	United States	California			Stanislaus NF, 4 km SE Dardanelles, Baker CG			2000
RMNH.INS.23730		RMNH.INS.23730	RMNH	Naturalis Biodiversity Centre	Lepidoptera	Nepticulidae	Ectoedemia	Ectoedemia heckfordi	Erik J. van Nieukerken	nieukerken@naturalis.nl	M	A	Holotype Ectoedemia heckfordi	host: Quercus petraea: adult reared, emergence date: 24-04-2005: DNA extracted from abdomen during genitalia dissection		R. J. Heckford	29-Aug-2004	United Kingdom	England	Devon		Hembury Woods	50.497	-3.805
RMNH.INS.23741		RMNH.INS.23741	BERG	Naturalis Biodiversity Centre	Lepidoptera	Nepticulidae	Ectoedemia	Ectoedemia rosae	Erik J. van Nieukerken	nieukerken@naturalis.nl	M	A		DNA extracted from abdomen during genitalia dissection		Karl Berggren	09-Jun-2005	Norway	Oppland			Vang, Doetten	61.1679	8.49256	700
RMNH.INS.23752		RMNH.INS.23752	RMNH	Naturalis Biodiversity Centre	Lepidoptera	Nepticulidae	Ectoedemia	Ectoedemia pubescivora	Erik J. van Nieukerken	nieukerken@naturalis.nl	F	A		DNA extracted from abdomen during genitalia dissection		G. Baldizzone	13-Jun-2006	Italy	Piedmont	Asti		fraz. Valmanera, Oasi WWF			130
RMNH.INS.23762		RMNH.INS.23762	RMNH	Naturalis Biodiversity Centre	Lepidoptera	Nepticulidae	Ectoedemia	Ectoedemia albifasciella	Erik J. van Nieukerken	nieukerken@naturalis.nl	F	A		DNA extracted from abdomen during genitalia dissection		A. Werno	26-May-2005	Morocco	Tadla-Azilal Region	Azilal Province	Tadla-Azilal	El Ksiba	32.528	-6.02	1300
RMNH.INS.23820		RMNH.INS.23820	RMNH	Naturalis Biodiversity Centre	Lepidoptera	Nepticulidae	Ectoedemia	Ectoedemia amani	Erik J. van Nieukerken	nieukerken@naturalis.nl	F	A		DNA extracted from abdomen during genitalia dissection		W. Biesenbaum	24-May-2007	Germany	Baden-Wuerttemberg			Kaiserstuhl, Achkarren, NSG Buechsenberg	48.061	7.604
RMNH.INS.23825		RMNH.INS.23825	RMNH	Naturalis Biodiversity Centre	Lepidoptera	Nepticulidae	Ectoedemia	Ectoedemia mahalebella	Erik J. van Nieukerken	nieukerken@naturalis.nl	F	A		DNA extracted from abdomen during genitalia dissection		G. Baldizzone	05-Aug-2007	Italy	Piedmont	Asti		Loazzolo, Reg. Candeletta			450
RMNH.INS.23828		RMNH.INS.23828	RMNH	Naturalis Biodiversity Centre	Lepidoptera	Nepticulidae	Ectoedemia	Ectoedemia hendrikseni	Erik J. van Nieukerken	nieukerken@naturalis.nl	F	A		host: Quercus suber: adult reared, emergence date: 01-04-2004 - 31-05-2004: DNA extracted from abdomen during genitalia dissection		A. Lastuvka	27-Mar-2004	France	Provence-Alpes-Cote d'Azur			Bagnols en Foret
RMNH.INS.23829		RMNH.INS.23829	RMNH	Naturalis Biodiversity Centre	Lepidoptera	Nepticulidae	Ectoedemia	Ectoedemia phaeolepis	Erik J. van Nieukerken	nieukerken@naturalis.nl	M	A	Holotype Ectoedemia phaeolepis	DNA extracted from abdomen during genitalia dissection		A., Z. Lastuvka	29-Jun-2005	Spain	Aragon	Teruel		Ejulve
RMNH.INS.23831		RMNH.INS.23831	RMNH	Naturalis Biodiversity Centre	Lepidoptera	Nepticulidae	Ectoedemia	Ectoedemia pseudoilicis	Erik J. van Nieukerken	nieukerken@naturalis.nl	M	A		DNA extracted from abdomen during genitalia dissection		A., Z. Lastuvka	04-Jun-1999	Greece	Peloponnese	Akhaia		Glastra
RMNH.INS.23834		RMNH.INS.23834	RMNH	Naturalis Biodiversity Centre	Lepidoptera	Nepticulidae	Ectoedemia	Ectoedemia leucothorax	Erik J. van Nieukerken	nieukerken@naturalis.nl	F	A		DNA extracted from abdomen during genitalia dissection		A., Z. Lastuvka	23-Jun-2006	Spain	Andalusia	Malaga		Monda
RMNH.INS.23835		RMNH.INS.23835	RMNH	Naturalis Biodiversity Centre	Lepidoptera	Nepticulidae	Ectoedemia	Ectoedemia contorta	Erik J. van Nieukerken	nieukerken@naturalis.nl	F	A		host: Quercus pubescens: adult reared, emergence date: 01-04-2000 - 30-04-2000: DNA extracted from abdomen during genitalia dissection		A. Lastuvka	23-Oct-1999	Croatia		Istria		Paz
RMNH.INS.23836		RMNH.INS.23836	RMNH	Naturalis Biodiversity Centre	Lepidoptera	Nepticulidae	Ectoedemia	Ectoedemia cerris	Erik J. van Nieukerken	nieukerken@naturalis.nl	F	A		host: Quercus cerris: adult reared, emergence date: 01-05-2000 - 31-05-2000: DNA extracted from abdomen during genitalia dissection		A. Lastuvka	02-Oct-1999	Czech Republic	Southern Moravia			Valtice
RMNH.INS.23839		RMNH.INS.23839	RMNH	Naturalis Biodiversity Centre	Lepidoptera	Nepticulidae	Ectoedemia	Ectoedemia caradjai	Erik J. van Nieukerken	nieukerken@naturalis.nl	M	A		host: Quercus pubescens: adult reared, emergence date: 01-08-2004 - 31-08-2004: DNA extracted from abdomen during genitalia dissection		A., Z. Lastuvka	20-Aug-2004	Croatia		Dalmatia		Orasac	42.682	17.949
RMNH.INS.23840		RMNH.INS.23840	RMNH	Naturalis Biodiversity Centre	Lepidoptera	Nepticulidae	Ectoedemia	Ectoedemia gilvipennella	Erik J. van Nieukerken	nieukerken@naturalis.nl	M	A		host: Quercus cerris: adult reared, emergence date: 01-05-2007 - 31-05-2007: DNA extracted from abdomen during genitalia dissection		A. Lastuvka	27-Oct-2006	Czech Republic	Southern Moravia			Valtice
RMNH.INS.23842		RMNH.INS.23842	RMNH	Naturalis Biodiversity Centre	Lepidoptera	Nepticulidae	Ectoedemia	Ectoedemia algeriensis	Erik J. van Nieukerken	nieukerken@naturalis.nl	M	A		host: Quercus: adult reared, emergence date: 01-05-2004 - 31-05-2004: DNA extracted from abdomen during genitalia dissection		A. Lastuvka		France	Provence-Alpes-Cote d'Azur	Vaucluse		Mirabeau
RMNH.INS.23843		RMNH.INS.23843	RMNH	Naturalis Biodiversity Centre	Lepidoptera	Nepticulidae	Ectoedemia	Ectoedemia subbimaculella	Erik J. van Nieukerken	nieukerken@naturalis.nl	F	A		host: Quercus cerris: adult reared, emergence date: 01-05-2005 - 31-05-2005: DNA extracted from abdomen during genitalia dissection		A. Lastuvka	18-Sep-2004	Hungary				Gant
RMNH.INS.23844		RMNH.INS.23844	RMNH	Naturalis Biodiversity Centre	Lepidoptera	Nepticulidae	Ectoedemia	Ectoedemia phaeolepis	Erik J. van Nieukerken	nieukerken@naturalis.nl	F	A		DNA extracted from abdomen during genitalia dissection		A., Z. Lastuvka	27-Jun-2004	Spain	Andalusia	Granada		El Molinillo	37.226	-3.451
RMNH.INS.23845		RMNH.INS.23845	RMNH	Naturalis Biodiversity Centre	Lepidoptera	Nepticulidae	Ectoedemia	Ectoedemia coscoja	Erik J. van Nieukerken	nieukerken@naturalis.nl	F	A	Paratype	DNA extracted from abdomen during genitalia dissection		A., Z. Lastuvka	27-Jun-2002	Spain	Andalusia	Malaga		Jimera de Libar	36.572	-5.347	500
RMNH.INS.23848		RMNH.INS.23848	RMNH	Naturalis Biodiversity Centre	Lepidoptera	Nepticulidae	Ectoedemia	Ectoedemia heckfordi	Erik J. van Nieukerken	nieukerken@naturalis.nl	F	A	Paratype	host: Quercus petraea: adult reared, emergence date: 20-05-2006: DNA extracted from abdomen during genitalia dissection		R. J. Heckford	20-Aug-2005	United Kingdom	England	Devon		River Dart	50.525	-3.836
RMNH.INS.23870		RMNH.INS.23870	RMNH	Naturalis Biodiversity Centre	Lepidoptera	Nepticulidae	Ectoedemia	Ectoedemia preisseckeri	Erik J. van Nieukerken	nieukerken@naturalis.nl	F	A		host: Ulmus : adult reared, emergence date: 01-04-1999 - 30-04-1999: DNA extracted from abdomen during genitalia dissection		A. Lastuvka		Czech Republic		Moravia		Hlohovec
RMNH.INS.23872		RMNH.INS.23872	RMNH	Naturalis Biodiversity Centre	Lepidoptera	Nepticulidae	Ectoedemia	Ectoedemia caradjai	Erik J. van Nieukerken	nieukerken@naturalis.nl	F	A		DNA extracted from abdomen during genitalia dissection		G. Baldizzone	29-Jul-2008	Croatia				Krk, Branosine, below Mt Hlam	45.063	14.718	174
RMNH.INS.23873		RMNH.INS.23873	RMNH	Naturalis Biodiversity Centre	Lepidoptera	Nepticulidae	Ectoedemia	Ectoedemia andalusiae	Erik J. van Nieukerken	nieukerken@naturalis.nl	F	A		DNA extracted from abdomen during genitalia dissection; same specimen as RMNH.INS.11633		J. Junnilainen	24-Apr-2001	Spain	Andalusia	Malaga		Marbella 10 km N	36.58	-4.9
RMNH.INS.23875		RMNH.INS.23875	RMNH	Naturalis Biodiversity Centre	Lepidoptera	Nepticulidae	Ectoedemia	Ectoedemia aegilopidella	Erik J. van Nieukerken	nieukerken@naturalis.nl	M	A		DNA extracted from abdomen during genitalia dissection		R. Johansson	26-Aug-1991	Greece	South Aegean	Dodekanisos		Rodos: Kalythies	36.333	28.167
RMNH.INS.23876		RMNH.INS.23876	RMNH	Naturalis Biodiversity Centre	Lepidoptera	Nepticulidae	Ectoedemia	Ectoedemia algeriensis	Erik J. van Nieukerken	nieukerken@naturalis.nl	F	A		host: Quercus ilex: adult reared, emergence date: 01-05-2006 - 31-05-2006: DNA extracted from abdomen during genitalia dissection		A. Lastuvka	16-Apr-2006	France	Languedoc-Roussillon			Pouzillac
RMNH.INS.23878		RMNH.INS.23878	RMNH	Naturalis Biodiversity Centre	Lepidoptera	Nepticulidae	Ectoedemia	Ectoedemia gilvipennella	Erik J. van Nieukerken	nieukerken@naturalis.nl	F	A		host: Quercus cerris: adult reared, emergence date: 01-05-2007 - 31-05-2007: DNA extracted from abdomen during genitalia dissection		A. Lastuvka	27-Oct-2006	Czech Republic	Southern Moravia			Valtice
RMNH.INS.23880		RMNH.INS.23880	RMNH	Naturalis Biodiversity Centre	Lepidoptera	Nepticulidae	Ectoedemia	Ectoedemia cerris	Erik J. van Nieukerken	nieukerken@naturalis.nl	M	A		host: Quercus cerris: adult reared, emergence date: 01-05-2000 - 31-05-2000: DNA extracted from abdomen during genitalia dissection		A. Lastuvka	02-Oct-1999	Czech Republic	Southern Moravia			Valtice
RMNH.INS.23881		RMNH.INS.23881	RMNH	Naturalis Biodiversity Centre	Lepidoptera	Nepticulidae	Ectoedemia	Ectoedemia contorta	Erik J. van Nieukerken	nieukerken@naturalis.nl	M	A		host: Quercus pubescens: adult reared, emergence date: 01-04-2000 - 30-04-2000: DNA extracted from abdomen during genitalia dissection		A. Lastuvka	23-Oct-1999	Croatia		Istria		Paz
RMNH.INS.23883		RMNH.INS.23883	RMNH	Naturalis Biodiversity Centre	Lepidoptera	Nepticulidae	Ectoedemia	Ectoedemia alnifoliae	Erik J. van Nieukerken	nieukerken@naturalis.nl	M	A		host: Quercus coccifera: adult reared, emergence date: 25-03-2005 - 06-05-2005: DNA extracted from abdomen during genitalia dissection		E.J. van Nieukerken	01-Mar-2005	Turkey	Antalya			Cirali, N. Olympos, near beach	36.441	30.472
RMNH.INS.23884		RMNH.INS.23884	RMNH	Naturalis Biodiversity Centre	Lepidoptera	Nepticulidae	Ectoedemia	Ectoedemia erythrogenella	Erik J. van Nieukerken	nieukerken@naturalis.nl	M	A		host: Rubus sanctus: adult reared, emergence date: 22-04-2005: DNA extracted from abdomen during genitalia dissection		E.J. van Nieukerken	01-Mar-2005	Turkey	Antalya			Olympos, ancient ruins near beach	36.396	30.474
RMNH.INS.23886		RMNH.INS.23886	RMNH	Naturalis Biodiversity Centre	Lepidoptera	Nepticulidae	Ectoedemia	Ectoedemia populella	Erik J. van Nieukerken	nieukerken@naturalis.nl	F	A		host: Populus tremuloides: adult reared, emergence date: 27-03-1990 - 06-04-1990: DNA extracted from abdomen during genitalia dissection		D.L. Wagner	22-Oct-1989	United States	Connecticut			Windham Co., North Windham
RMNH.INS.23887		RMNH.INS.23887	ZMUC	University of Copenhagen, Natural History Museum of Denmark, Zoological Museum	Lepidoptera	Nepticulidae	Ectoedemia	Ectoedemia arisi	Erik J. van Nieukerken	nieukerken@naturalis.nl	M	A		DNA extracted from abdomen during genitalia dissection		O. Karsholt	11-Sep-2000	China	Henan			Tongbai			300
RMNH.INS.23888		RMNH.INS.23888	EIHU	Hokkaido University, Entomological Institute	Lepidoptera	Nepticulidae	Ectoedemia	Ectoedemia picturata	Erik J. van Nieukerken	nieukerken@naturalis.nl	M	A		host: Rosa rugosa: adult reared, emergence date: 29-07-1994 - 30-07-1994: DNA extracted from abdomen during genitalia dissection		Y. Sakamaki		Japan	Hokkaido			Isikari-coast, Isikari-town
RMNH.INS.23891		RMNH.INS.23891	RMNH	Naturalis Biodiversity Centre	Lepidoptera	Nepticulidae	Ectoedemia	Ectoedemia picturata	Erik J. van Nieukerken	nieukerken@naturalis.nl	M	A		DNA extracted from abdomen during genitalia dissection		S. Kawahara	29-Jul-2003	Japan	Hokkaido			Koshimizu-cho, Hamakoshimizu
RMNH.INS.23892	EJvN2003063	RMNH.INS.23892	RMNH	Naturalis Biodiversity Centre	Lepidoptera	Nepticulidae	Ectoedemia	Ectoedemia Rubus_Vietnam_Fansipan	Erik J. van Nieukerken	nieukerken@naturalis.nl	M	A	new species, Rubus Vietnam	host: Rubus intermittens: adult reared, emergence date: 18-10-2003 - 27-11-2003: DNA extracted from abdomen during genitalia dissection		C. van den Berg & E.J. van Nieukerken	17-Sep-2003	Vietnam		Hoang Lien So'n		Hoang Lien Song, Phan Xi Pang (Fansipan) NW slopes near Sin Chai	22.32	103.782	2050
RMNH.INS.23893	EJvN2003116	RMNH.INS.23893	RMNH	Naturalis Biodiversity Centre	Lepidoptera	Nepticulidae	Ectoedemia	Ectoedemia TamDao	Erik J. van Nieukerken	nieukerken@naturalis.nl	M	A	new species Vietnam	collected at light: DNA extracted from abdomen during genitalia dissection		C. van den Berg & E.J. van Nieukerken	26-Sep-2003	Vietnam	Vinh Phuc			Tam Dao, in garden hotel, edge of village	21.458	105.647	1000
RMNH.INS.23894	EJvN2005247	RMNH.INS.23894	RMNH	Naturalis Biodiversity Centre	Lepidoptera	Nepticulidae	Ectoedemia	Ectoedemia Rubus_Borneo	Erik J. van Nieukerken	nieukerken@naturalis.nl	F	A	new species, Rubus Borneo	host: Rubus molluccanus: adult reared, emergence date: 24-12-2005: DNA extracted from abdomen during genitalia dissection		E.J. van Nieukerken	01-Dec-2005	Indonesia	Kalimantan Timur			Pasir distr.: Gunung Lumut Protection Forest, near base camp 4 km W of Mului	-1.451	115.998	380
RMNH.INS.23896		RMNH.INS.23896	FMNH	Finnish Museum of Natural History	Lepidoptera	Nepticulidae	Ectoedemia	Ectoedemia ornatella	Erik J. van Nieukerken	nieukerken@naturalis.nl	F	A		DNA extracted from abdomen during genitalia dissection		Jalava, Kullberg & Kaare	29-Jul-1998	Russia	Primorsky Krai	Primorje		Ussuriskij Res.			250
RMNH.INS.23897		RMNH.INS.23897	FMNH	Finnish Museum of Natural History	Lepidoptera	Nepticulidae	Ectoedemia	Ectoedemia christopheri	Erik J. van Nieukerken	nieukerken@naturalis.nl	M	A		DNA extracted from abdomen during genitalia dissection		Jalava, Kullberg & Kaare	29-Jul-1998	Russia	Primorsky Krai	Primorje		Ussuriskij Res.			250
RMNH.INS.23899		RMNH.INS.23899	RMNH	Naturalis Biodiversity Centre	Lepidoptera	Nepticulidae	Ectoedemia	Ectoedemia ivinskisi	Erik J. van Nieukerken	nieukerken@naturalis.nl	F	A		DNA extracted from abdomen during genitalia dissection		Jalava, Kullberg & Kaare	29-Jul-1998	Russia	Primorsky Krai	Primorje		Ussuriskij Res.			250
RMNH.INS.23902	EJvN2001283	RMNH.INS.23902	RMNH	Naturalis Biodiversity Centre	Lepidoptera	Nepticulidae	Ectoedemia	Ectoedemia Carpinus_Vietnam	Erik J. van Nieukerken	nieukerken@naturalis.nl	M	A	new species Carpinus Vietnam	host: Carpinus pubescens Burkill: adult reared, emergence date: 22-04-2001 - 17-05-2001: DNA extracted from abdomen during genitalia dissection		E.J. van Nieukerken & J.C. Koster	31-Oct-2001	Vietnam		Hoang Lien So'n		Sapa, Ham Rong tourism area	22.333	103.846	1645
RMNH.INS.23912		RMNH.INS.23912	FMNH	Finnish Museum of Natural History	Lepidoptera	Nepticulidae	Ectoedemia	Ectoedemia chasanella	Erik J. van Nieukerken	nieukerken@naturalis.nl	M	A		DNA extracted from abdomen during genitalia dissection		Jalava, Kullberg & Kaare	29-Jul-1998	Russia	Primorsky Krai	Primorje		Ussuriskij Res.			250
RMNH.INS.23987		RMNH.INS.23987	ZMHU	Humboldt Universitaet Berlin, Museum fuer Naturkunde	Lepidoptera	Nepticulidae	Ectoedemia	Ectoedemia expeditionis	Erik J. van Nieukerken	nieukerken@naturalis.nl	M	A		DNA extracted from abdomen during genitalia dissection		W. Mey	05-Mar-2002	Namibia				Brandberg, Mason Shelter			1740
RMNH.INS.23988		RMNH.INS.23988	ZMHU	Humboldt Universitaet Berlin, Museum fuer Naturkunde	Lepidoptera	Nepticulidae	Ectoedemia	Ectoedemia tersiusi	Wolfram Mey	wolfram.mey@museum.hu-berlin.de	M	A		DNA extracted from abdomen during genitalia dissection		W. Mey	08-Mar-2002	Namibia				Brandberg, Mason Shelter			1740
RMNH.INS.23989		RMNH.INS.23989	ZMHU	Humboldt Universitaet Berlin, Museum fuer Naturkunde	Lepidoptera	Nepticulidae	Ectoedemia	Ectoedemia Namibia	Erik J. van Nieukerken	nieukerken@naturalis.nl	M	A	new species from Namibia	DNA extracted from abdomen during genitalia dissection		W. Mey & Ebert	14-Dec-1993	Namibia				Namutoni, Elosha Nat. Park
RMNH.INS.24061		RMNH.INS.24061	RMNH.INS	Naturalis Biodiversity Centre	Lepidoptera	Nepticulidae	Ectoedemia	Ectoedemia canutus	Erik J. van Nieukerken	nieukerken@naturalis.nl	M	A				H. W. van der Wolf	02-Jun-2006	United States	Arizona	Yavapai Co.	Prescott NF	White Spar CG	34.509	-112.477	1900
RMNH.INS.24063		RMNH.INS.24063		Humboldt Universitaet Berlin, Museum fuer Naturkunde	Lepidoptera	Nepticulidae	Ectoedemia	Ectoedemia ornatella	Erik J. van Nieukerken	nieukerken@naturalis.nl	F	A				Mey & Ebert	25-Apr-1999	Taiwan	Nantou County			Hueisun Exp. Forest	24.09	121.03	600
RMNH.INS.24064		RMNH.INS.24064		Humboldt Universitaet Berlin, Museum fuer Naturkunde	Lepidoptera	Nepticulidae	Ectoedemia	Ectoedemia TaiwanEvN4064	Erik J. van Nieukerken	nieukerken@naturalis.nl	M	A				Mey & Ebert	25-Apr-1999	Taiwan	Nantou County			Hueisun Exp. Forest	24.09	121.03	600
RMNH.INS.24119		RMNH.INS.24119	RMNH.INS	Naturalis Biodiversity Centre	Lepidoptera	Nepticulidae	Ectoedemia	Ectoedemia piperella	Erik J. van Nieukerken	nieukerken@naturalis.nl	M	A				VSA Albu	11-May-2002	United States	West Virginia	Kanawha Co.		Charleston, Kanawha City	38.31	-81.58
RMNH.INS.24179	EvN2003063	RMNH.INS.24179	RMNH.INS	Naturalis Biodiversity Centre	Lepidoptera	Nepticulidae	Ectoedemia	Ectoedemia Rubus_Vietnam_Fansipan	Erik J. van Nieukerken	nieukerken@naturalis.nl	M	A			host: Rubus intermittens	C. van den Berg & E.J. van Nieukerken	17-Sep-2003	Vietnam	Lao Cai	Hoang Lien Song		Phan Xi Pang (Fansipan) NW slopes near Sin Chai	22.32	103.782	2000
RMNH.INS.24213	EvN2010215	RMNH.INS.24213	RMNH.INS	Naturalis Biodiversity Centre	Lepidoptera	Nepticulidae	Ectoedemia	Ectoedemia Nyssa_sp_n_USA	Erik J. van Nieukerken	nieukerken@naturalis.nl	M	A			host: Nyssa sylvatica var. biflora	E.J. van Nieukerken & C. Doorenweerd	09-Oct-2010	United States	Alabama	Baldwin Co.	Fairhope	Weeks Bay Nat Estuarine Res Reserve	30.416	-87.819	4
RMNH.INS.24214	EvN2010215	RMNH.INS.24214	RMNH.INS	Naturalis Biodiversity Centre	Lepidoptera	Nepticulidae	Ectoedemia	Ectoedemia nyssaefoliella	Erik J. van Nieukerken	nieukerken@naturalis.nl	M	A			host: Nyssa sylvatica var. biflora	E.J. van Nieukerken & C. Doorenweerd	09-Oct-2010	United States	Alabama	Baldwin Co.	Fairhope	Weeks Bay Nat Estuarine Res Reserve	30.416	-87.819	4
RMNH.INS.24295		RMNH.INS.24295		Research Collection of Jari Junnilainen	Lepidoptera	Nepticulidae	Ectoedemia	Ectoedemia argyropeza	Erik J. van Nieukerken	nieukerken@naturalis.nl	M	A				J. Junnilainen	18-May-2011	Georgia				Tskhunkuri	42.39	42.57	400
RMNH.INS.24335	EvN2010256	RMNH.INS.24335	RMNH.INS	Naturalis Biodiversity Centre	Lepidoptera	Nepticulidae	Ectoedemia	Ectoedemia similella	Erik J. van Nieukerken	nieukerken@naturalis.nl	M	A			host: Quercus velutina	E.J. van Nieukerken & C. Doorenweerd	13-Oct-2010	United States	Alabama	Dekalb Co.		De Soto State Park, De Soto Falls	34.549	-85.59	500
RMNH.INS.24337	EvN2010215	RMNH.INS.24337	RMNH.INS	Naturalis Biodiversity Centre	Lepidoptera	Nepticulidae	Ectoedemia	Ectoedemia Nyssa_sp_n_USA	Erik J. van Nieukerken	nieukerken@naturalis.nl	M	A			host: Nyssa sylvatica var. biflora	E.J. van Nieukerken & C. Doorenweerd	09-Oct-2010	United States	Alabama	Baldwin Co.	Fairhope	Weeks Bay Nat Estuarine Res Reserve	30.416	-87.819	4
RMNH.INS.24351	EvN2009164	RMNH.INS.24351	RMNH.INS	Naturalis Biodiversity Centre	Lepidoptera	Nepticulidae	Ectoedemia	Ectoedemia Annamocarya_Vietnam	Erik J. van Nieukerken	nieukerken@naturalis.nl	M	A			host: Annamocarya sinensis	E.J. van Nieukerken & C. Doorenweerd	14-Oct-2009	Vietnam	Ninh Binh	Cuc Phuong NP		botanical garden	20.2498	105.704	181
RMNH.INS.24395	EvN2011169	RMNH.INS.24395	RMNH.INS	Naturalis Biodiversity Centre	Lepidoptera	Nepticulidae	Ectoedemia	Ectoedemia virgulae	Erik J. van Nieukerken	nieukerken@naturalis.nl	M	A			host: Carya glabra	E.J. van Nieukerken	08-Sep-2011	United States	Connecticut	Tolland Co.		Mansfield, Hunters Run 22	41.769	-72.248	178
RMNH.INS.24397	EvN2011169	RMNH.INS.24397	RMNH.INS	Naturalis Biodiversity Centre	Lepidoptera	Nepticulidae	Ectoedemia	Ectoedemia trinotata	Erik J. van Nieukerken	nieukerken@naturalis.nl	M	A			host: Carya glabra	E.J. van Nieukerken	08-Sep-2011	United States	Connecticut	Tolland Co.		Mansfield, Hunters Run 22	41.769	-72.248	178
RMNH.INS.29205	EvN2012094	RMNH.INS.29205	RMNH.INS	Naturalis Biodiversity Centre	Lepidoptera	Nepticulidae	Ectoedemia	Ectoedemia Prunus_Korea	Erik J. van Nieukerken	nieukerken@naturalis.nl		l			host: Prunus serrulata	E.J. van Nieukerken	18-Aug-2012	South Korea		Seoul		Namsan Park nr Seoul tower	37.549	126.989	170
RMNH.INS.29211	EvN2012122	RMNH.INS.29211	RMNH.INS	Naturalis Biodiversity Centre	Lepidoptera	Nepticulidae	Ectoedemia	Ectoedemia olvina	Erik J. van Nieukerken	nieukerken@naturalis.nl		l			host: Acer mono	E.J. van Nieukerken	26-Aug-2012	South Korea		Gyeongsangbuk-do, Seongju-gun		Mt. Dokyong nr fortress	35.904	128.115	720
RMNH.INS.29215	EvN2012138	RMNH.INS.29215	RMNH.INS	Naturalis Biodiversity Centre	Lepidoptera	Nepticulidae	Ectoedemia	Ectoedemia Sorbus_Korea	Erik J. van Nieukerken	nieukerken@naturalis.nl		l			host: Sorbus amurensis	E.J. van Nieukerken	27-Aug-2012	South Korea		Gangwon-do, Jeongseon-eup		Mt Gariwang	37.463	128.586	1055
RMNH.INS.29221	EvN2012094	RMNH.INS.29221	RMNH.INS	Naturalis Biodiversity Centre	Lepidoptera	Nepticulidae	Ectoedemia	Ectoedemia Prunus_Korea	Erik J. van Nieukerken	nieukerken@naturalis.nl		l			host: Prunus serrulata	E.J. van Nieukerken	18-Aug-2012	South Korea		Seoul		Namsan Park nr Seoul tower	37.549	126.989	170
RMNH.INS.29226	EvN2012124	RMNH.INS.29226	RMNH.INS	Naturalis Biodiversity Centre	Lepidoptera	Nepticulidae	Ectoedemia	Ectoedemia Ulmus_Korea	Erik J. van Nieukerken	nieukerken@naturalis.nl		l			host: Ulmus cf davidiana	E.J. van Nieukerken	26-Aug-2012	South Korea		Gyeongsangbuk-do, Seongju-gun		Mt. Dokyong nr fortress	35.904	128.115	720
RMNH.INS.29235	EvN2012153	RMNH.INS.29235	RMNH.INS	Naturalis Biodiversity Centre	Lepidoptera	Nepticulidae	Ectoedemia	Ectoedemia olvina	Erik J. van Nieukerken	nieukerken@naturalis.nl		l			host: Acer mono	E.J. van Nieukerken	29-Aug-2012	South Korea		Gangwon-do, Pyeongchang-gun		Mt Gyebang	37.708	128.445	1095
RMNH.INS.29256	EvN2012155	RMNH.INS.29256	RMNH.INS	Naturalis Biodiversity Centre	Lepidoptera	Nepticulidae	Ectoedemia	Ectoedemia pilosae	Erik J. van Nieukerken	nieukerken@naturalis.nl		l			host: Agrimonia pilosa	E.J. van Nieukerken	29-Aug-2012	South Korea		Gangwon-do, Pyeongchang-gun		Mt Gyebang	37.711	128.446	1110
RMNH.INS.29257	EvN2012155	RMNH.INS.29257	RMNH.INS	Naturalis Biodiversity Centre	Lepidoptera	Nepticulidae	Ectoedemia	Ectoedemia pilosae	Erik J. van Nieukerken	nieukerken@naturalis.nl		l			host: Agrimonia pilosa	E.J. van Nieukerken	29-Aug-2012	South Korea		Gangwon-do, Pyeongchang-gun		Mt Gyebang	37.711	128.446	1110
RMNH.INS.29272	EvN2012354	RMNH.INS.29272	RMNH.INS	Naturalis Biodiversity Centre	Lepidoptera	Nepticulidae	Ectoedemia	\Ectoedemia Rubus_alceifolius_Tw	Erik J. van Nieukerken	nieukerken@naturalis.nl		l			host: Rubus alceifolius	C. Doorenweerd & E.J. van Nieukerken	22-Oct-2012	Taiwan		Gaoxiong Shi		Baoshan, ca 1.6 km E	23.059	120.737	1370
RMNH.INS.29329	EvN2012175	RMNH.INS.29329	RMNH.INS	Naturalis Biodiversity Centre	Lepidoptera	Nepticulidae	Ectoedemia	Ectoedemia Rubus_croceacanthus_Tw	Erik J. van Nieukerken	nieukerken@naturalis.nl		l			host: Rubus croceacanthus	C. Doorenweerd & E.J. van Nieukerken	07-Oct-2012	Taiwan		Taibei Shi		Fushan Botanical Garden, near entrance	24.76	121.585	665
RMNH.INS.29341	EvN2012190	RMNH.INS.29341	RMNH.INS	Naturalis Biodiversity Centre	Lepidoptera	Nepticulidae	Ectoedemia	Ectoedemia Rubus_trianthus_Tw	Erik J. van Nieukerken	nieukerken@naturalis.nl		l			host: Rubus trianthus	C. Doorenweerd & E.J. van Nieukerken	08-Oct-2012	Taiwan	Yilan County	Taipingshan		Jiancing Historic Rail	24.505	121.526	1935
RMNH.INS.29353	EvN2012198	RMNH.INS.29353	RMNH.INS	Naturalis Biodiversity Centre	Lepidoptera	Nepticulidae	Ectoedemia	Ectoedemia Pourthiaea_Taiwan	Erik J. van Nieukerken	nieukerken@naturalis.nl		l			host: Pourthiaea villosa	C. Doorenweerd & E.J. van Nieukerken	09-Oct-2012	Taiwan	Yilan County	Taipingshan		Nat. Beech trail	24.507	121.627	1790
RMNH.INS.29358	EvN2012203	RMNH.INS.29358	RMNH.INS	Naturalis Biodiversity Centre	Lepidoptera	Nepticulidae	Ectoedemia	Ectoedemia arisi	Erik J. van Nieukerken	nieukerken@naturalis.nl		l			host: Platycarya strobilacea	C. Doorenweerd & E.J. van Nieukerken	09-Oct-2012	Taiwan		Taizhong Shi, Wuling Farm		1.2 km ESE: Wuling Rd	24.349	121.321	1815
RMNH.INS.29364	EvN2012210	RMNH.INS.29364	RMNH.INS	Naturalis Biodiversity Centre	Lepidoptera	Nepticulidae	Ectoedemia	Ectoedemia Acer_Taiwan	Erik J. van Nieukerken	nieukerken@naturalis.nl		l			host: Acer serrulatum	C. Doorenweerd & E.J. van Nieukerken	10-Oct-2012	Taiwan	Yilan County			Siyang, Rd 7a	24.396	121.361	1925
RMNH.INS.29382	EvN2012222	RMNH.INS.29382	RMNH.INS	Naturalis Biodiversity Centre	Lepidoptera	Nepticulidae	Ectoedemia	Ectoedemia Carpinus_Taiwan	Erik J. van Nieukerken	nieukerken@naturalis.nl		l			host: Carpinus kawakamii	C. Doorenweerd & E.J. van Nieukerken	10-Oct-2012	Taiwan		Taizhong Shi, Wuling Farm		Syueshan trail	24.374	121.31	1815
RMNH.INS.29383	EvN2012222	RMNH.INS.29383	RMNH.INS	Naturalis Biodiversity Centre	Lepidoptera	Nepticulidae	Ectoedemia	Ectoedemia Carpinus_Taiwan	Erik J. van Nieukerken	nieukerken@naturalis.nl		l			host: Carpinus kawakamii	C. Doorenweerd & E.J. van Nieukerken	10-Oct-2012	Taiwan		Taizhong Shi, Wuling Farm		Syueshan trail	24.374	121.31	1815
RMNH.INS.29385	EvN2012228	RMNH.INS.29385	RMNH.INS	Naturalis Biodiversity Centre	Lepidoptera	Nepticulidae	Ectoedemia	Ectoedemia Quercus_variabilis_Tw	Erik J. van Nieukerken	nieukerken@naturalis.nl		l			host: Quercus variabilis	C. Doorenweerd & E.J. van Nieukerken	10-Oct-2012	Taiwan		Taizhong Shi, Wuling Farm		1 km N visiting center	24.363	121.31	1800
RMNH.INS.29386	EvN2012235	RMNH.INS.29386	RMNH.INS	Naturalis Biodiversity Centre	Lepidoptera	Nepticulidae	Ectoedemia	Ectoedemia Quercus_spinosa_Tw	Erik J. van Nieukerken	nieukerken@naturalis.nl		l			host: Quercus spinosa	C. Doorenweerd & E.J. van Nieukerken	11-Oct-2012	Taiwan	Hualien City			Guanyuan, along Rd 8	24.185	121.342	2340
RMNH.INS.29391	EvN2012237	RMNH.INS.29391	RMNH.INS	Naturalis Biodiversity Centre	Lepidoptera	Nepticulidae	Ectoedemia	Ectoedemia Quercus_tatakaensis_Tw	Erik J. van Nieukerken	nieukerken@naturalis.nl		l			host: Quercus tatakaensis	C. Doorenweerd & E.J. van Nieukerken	11-Oct-2012	Taiwan	Hualien City			Guanyuan, along Rd 8	24.185	121.342	2340
RMNH.INS.29402	EvN2012244	RMNH.INS.29402	RMNH.INS	Naturalis Biodiversity Centre	Lepidoptera	Nepticulidae	Ectoedemia	Ectoedemia Pourthiaea_Taiwan	Erik J. van Nieukerken	nieukerken@naturalis.nl		l			host: Pourthiaea beauverdiana	C. Doorenweerd & E.J. van Nieukerken	11-Oct-2012	Taiwan	Hualien City			Guanyuan, youth center	24.188	121.34	2410
RMNH.INS.29404	EvN2012241	RMNH.INS.29404	RMNH.INS	Naturalis Biodiversity Centre	Lepidoptera	Nepticulidae	Ectoedemia	Ectoedemia Rosa_Taiwan	Erik J. van Nieukerken	nieukerken@naturalis.nl		l			host: Rosa multiflora var. formosana	C. Doorenweerd & E.J. van Nieukerken	11-Oct-2012	Taiwan	Hualien City			Guanyuan, youth center	24.188	121.34	2410
RMNH.INS.29415	EvN2012249	RMNH.INS.29415	RMNH.INS	Naturalis Biodiversity Centre	Lepidoptera	Nepticulidae	Ectoedemia	Ectoedemia Rosa_Taiwan	Erik J. van Nieukerken	nieukerken@naturalis.nl		l			host: Rosa multiflora var. formosana	E.J. van Nieukerken	12-Oct-2012	Taiwan	Nantou County			E of Cuifeng, Rd 14a	24.118	121.237	2775
RMNH.INS.29454	EvN2012213	RMNH.INS.29454	RMNH.INS	Naturalis Biodiversity Centre	Lepidoptera	Nepticulidae	Ectoedemia	Ectoedemia Rubus_Taiwan	Erik J. van Nieukerken	nieukerken@naturalis.nl		l			host: Rubus	C. Doorenweerd & E.J. van Nieukerken	10-Oct-2012	Taiwan	Yilan County			Siyang, Rd 7a	24.396	121.361	1925
RMNH.INS.29480	EvN2012306	RMNH.INS.29480	RMNH.INS	Naturalis Biodiversity Centre	Lepidoptera	Nepticulidae	Ectoedemia	Ectoedemia Rubus_croceacanthus_Tw	Erik J. van Nieukerken	nieukerken@naturalis.nl		l			host: Rubus croceacanthus	C. Doorenweerd & E.J. van Nieukerken	17-Oct-2012	Taiwan		Pingdong, Hengchun Peninsula		Mt Sihlinge Recr. Area	22.077	120.802	530
RMNH.INS.29531	EvN2012237	RMNH.INS.29531	RMNH.INS	Naturalis Biodiversity Centre	Lepidoptera	Nepticulidae	Ectoedemia	Ectoedemia Quercus_tatakaensis_Tw	Erik J. van Nieukerken	nieukerken@naturalis.nl		l			host: Quercus tatakaensis	C. Doorenweerd & E.J. van Nieukerken	11-Oct-2012	Taiwan	Hualien City			Guanyuan, along Rd 8	24.185	121.342	2340
RMNH.INS.29536	EvN2012228	RMNH.INS.29536	RMNH.INS	Naturalis Biodiversity Centre	Lepidoptera	Nepticulidae	Ectoedemia	Ectoedemia Quercus_variabilis_Tw	Erik J. van Nieukerken	nieukerken@naturalis.nl		l			host: Quercus variabilis	C. Doorenweerd & E.J. van Nieukerken	10-Oct-2012	Taiwan		Taizhong Shi, Wuling Farm		1 km N visiting center	24.363	121.31	1800
RMNH.INS.29547	EvN2012348	RMNH.INS.29547	RMNH.INS	Naturalis Biodiversity Centre	Lepidoptera	Nepticulidae	Ectoedemia	Ectoedemia Lithocarpus_Taiwan	Erik J. van Nieukerken	nieukerken@naturalis.nl		l			host: Lithocarpus kawakamii	C. Doorenweerd & E.J. van Nieukerken	22-Oct-2012	Taiwan		Gaoxiong Shi		Baoshan, ca 1 km N	23.063	120.718	1310
RMNH.INS.29651	MC1	RMNH.INS.29651	RMNH.INS	Naturalis Biodiversity Centre	Lepidoptera	Nepticulidae	Ectoedemia	Ectoedemia Platanus_wrightii_AZ	Erik J. van Nieukerken	nieukerken@naturalis.nl		l			host: Platanus wrightii	Charley Eiseman	08-Nov-2012	United States	Arizona	Santa Cruz Co		Madera Canyon	31.72	-110.87
