# Supplementary material for: A Global Phylogeny of Leafmining Ectoedemia Moths (Lepidoptera: Nepticulidae): Exploring Host Plant Family Shifts and Allopatry as Drivers of Speciation
Source: PLoS One. 2015 Mar 18;10(3):e0119586. doi: 10.1371/journal.pone.0119586 (PMC4365004; doi:10.1371/journal.pone.0119586)
Supplement: S5 Table — (XLS) [file pone.0119586.s005.xls]

## Sheet: Classification
Supporting Information 5 to:
A global phylogeny of leafmining Ectoedemia moths (Lepidoptera: Nepticulidae): exploring host plant family shifts and allopatry as drivers of speciation
Camiel Doorenweerd, Erik J. van Nieukerken & Steph B. J. Menken
PLoS one
New Classification of Ectoedemia (Zimmermannia) and Ectoedemia s. str., including unnamed species. With hostplants, information on type and type country. Only some synonyms are given for clarification. Species that have not been sequenced are included on the basis of morphological similarities, and a few on unpublished DNA barcoding data. See also http://nepticuloidea.info
		Genus	Species	Authors	Original genus	Hostplant family	Hostplants	Nomenclatorial act	Type depository	Type	Type country
		Ectoedemia		Busck, 1907
			type species: Ectoedemia populella Busck, 1907: 98 (Original designation and monotypy)
species in analysis	order #	Ectoedemia	subgenus Zimmermannia	Hering, 1940
			type species: Ectoedemia liebwerdella Zimmermann, 1940: 265 (Original designation and monotypy)
		Palearctic species
	1	Ectoedemia	admiranda	Puplesis, 1984	Ectoedemia				St. Petersburg	Holotype male	Russia: Primor'ye
x	2	Ectoedemia	amani	Svensson, 1966	Ectoedemia	Ulmaceae	Ulmus		Stockholm	Holotype male	Sweden
			emendata	Puplesis, 1985	Ectoedemia			Synonymised by Puplesis 1994	St. Petersburg	Holotype male	Russia: Primor'ye
x	3	Ectoedemia	atrifrontella	(Stainton, 1851)	Trifurcula	Fagaceae	Quercus robur, pubescens		lost?	Syntypes adult	England
	4	Ectoedemia	hispanica	Van Nieukerken, 1985	Ectoedemia				Copenhagen	Holotype male	Spain
x	5	Ectoedemia	liebwerdella	Zimmermann, 1940	Ectoedemia	Fagaceae	Fagus sylvatica		Berlin	Holotype female	Czechrepublic
	6	Ectoedemia	liguricella	Klimesch, 1953	Ectoedemia				Munich	Lectotype male (designated by Van Nieukerken 1985: 25)	Italy
x	7	Ectoedemia	longicaudella	Klimesch, 1953	Ectoedemia	Fagaceae	Quercus robur		Munich	Lectotype male (designated by Van Nieukerken 1985: 21)	Hungary
	8	Ectoedemia	monemvasiae	Van Nieukerken, 1985	Ectoedemia				Copenhagen	Holotype male	Greece
	9	Ectoedemia	nuristanica	Van Nieukerken, 1985	Ectoedemia				Vienna	Holotype male	Afghanistan
x	10	Ectoedemia	reichli	Laštuvka, Z. & A., 1998	Ectoedemia				A. Laštuvka, personal collection	Holotype male	Greece
	11	Ectoedemia	sivickisi	Puplesis, 1984	Ectoedemia				St. Petersburg	Holotype male	Russia: Primor'ye
			laura	Puplesis, 1985	Ectoedemia			Synonymised by Rociene & Stonis 2013	St. Petersburg	Holotype male	Russia: Primor'ye
	12	Ectoedemia	vivesi	A. Laštuvka, Z. Laštuvka & Van Nieukerken, 2010	Ectoedemia				A. Laštuvka, personal collection	Holotype male	Spain
		Nearctic species
	13	Ectoedemia	acanthella	Wilkinson & Newton, 1981	Ectoedemia				Washington	Holotype male	USA: NewJersey
	14	Ectoedemia	castaneae	Busck, 1913	Ectoedemia	Fagaceae	Castanea dentata		Washington	Lectotype male (designated by Wilkinson & Newton 1981: 81)	USA: Virginia
	15	Ectoedemia	chloranthis	Meyrick, 1928	Ectoedemia				London	Holotype female	Canada: Ontario
	16	Ectoedemia	coruscella	Wilkinson, 1981	Ectoedemia				Washington	Holotype male	USA: Illinois
	17	Ectoedemia	grandisella	(Chambers, 1880)	Nepticula				Cambridge, MA	Holotype male	USA: Texas
	18	Ectoedemia	heinrichi	Busck, 1914	Ectoedemia	Fagaceae	Quercus palustris		Washington	Lectotype male (designated by Wilkinson & Newton 1981: 80)	USA: Virginia
	19	Ectoedemia	helenella	Wilkinson, 1981	Ectoedemia				Washington	Holotype male	USA: Florida
	20	Ectoedemia	mesoloba	Davis, 1978	Ectoedemia				Washington	Holotype male	USA: Florida
	21	Ectoedemia	obrutella	(Zeller, 1873)	Trifurcula	Fagaceae	Quercus?		London?	Syntypes adult	USA: Texas
	22	Ectoedemia	phleophaga	Busck, 1914	Ectoedemia	Fagaceae	Castanea dentata		Washington	Lectotype female (designated by Wilkinson & Newton 1981: 83)	USA: Virginia
x	23	Ectoedemia	piperella	Wilkinson & Newton, 1981	Ectoedemia				Washington	Holotype male	USA: Arkansas
	24	Ectoedemia	reneella	Wilkinson, 1981	Ectoedemia				Washington	Holotype male	USA: Florida
	25	Ectoedemia	species 29105	Puplesis & Robinson, 2000	Ectoedemia				London	male	Belize
		Ectoedemia	subgenus Ectoedemia	Busck, 1907
			Dechtiria	Beirne, 1945				Synonymised by Svensson, 1966: 200
			type species: Tinea subbimaculella Haworth, 1828: 583 (Original designation)
		Ectoedemia commiphorella group
	1	Ectoedemia	commiphorella	Scoble, 1978	Ectoedemia	Burseraceae	Commiphora pyracanthoides		Pretoria	Holotype male	South Africa: Gauteng
1	2	Ectoedemia	expeditionis	Mey, 2004	Ectoedemia				Windhoek	Holotype male	Namibia
	3	Ectoedemia	mauni	Scoble, 1979	Ectoedemia	Burseraceae	Commiphora africana		Pretoria	Holotype male	Botswana
	4	Ectoedemia	nigrimacula	(Janse, 1948)	Nepticula				Pretoria	Lectotype male (designated by Scoble 1978: 85)	Namibia
2	5	Ectoedemia	tersiusi	Mey, 2004	Ectoedemia				Windhoek	Holotype male	Namibia
(X)	6	Ectoedemia	Namibia						Berlin		Namibia
3	7	Ectoedemia	KenyaEvN4438						Tervuren		Kenya
		Ectoedemia terebinthivora group
4	8	Ectoedemia	terebinthivora	(Klimesch, 1975)	Nepticula	Anacardiaceae	Pistacia terebinthus		Munich	Syntypes adult	Turkey
		SUPO clade [populella and subbimaculella groups]
		Ectoedemia populella group
5	9	Ectoedemia	intimella	(Zeller, 1848)	Nepticula	Salicaceae	Salix spp.		?LOST	Holotype male	Poland
	10	Ectoedemia	insularis	Puplesis, 1985	Ectoedemia				St. Petersburg	Holotype male	Russia: Sakhalin
6	11	Ectoedemia	populella	Busck, 1907	Ectoedemia	Salicaceae	Populus grandidentata, tremuloides		Washington	Syntypes adult	USA: Massachusetts & New Hampshire
7	12	Ectoedemia	nr_canutus						Edmonton		Canada: Alberta
8	13	Ectoedemia	hannoverella	(Glitz, 1872)	Nepticula	Salicaceae	Populus nigra, canadensis		Berlin	Lectotype male (designated by Van Nieukerken 1985: 30)	Germany
9	14	Ectoedemia	canutus	Wilkinson & Scoble, 1979	Ectoedemia	Salicaceae	Populus balsamifera		Sault Ste. Marie	Holotype male	Canada: Ontario
10	15	Ectoedemia	turbidella	(Zeller, 1848)	Nepticula	Salicaceae	Populus alba, canescens		lost?	Syntypes adult	Poland
	16	Ectoedemia	similigena	Puplesis, 1994	Ectoedemia				Vilnius	Holotype male	Ukraine
	17	Ectoedemia	albida	Puplesis, 1994	Ectoedemia				Vilnius	Holotype male	Turkmenistan
11	18	Ectoedemia	klimeschi	(Skala, 1933)	Nepticula	Salicaceae	Populus alba		Munich	Syntypes adult	Austria
12	19	Ectoedemia	argyropeza	(Zeller, 1839)	Lyonetia	Salicaceae	Populus tremula, tremuloides		London	Lectotype female (designated by Wilkinson & Scoble 1979: 80)	Poland
			downesi	Wilkinson & Scoble, 1979	Ectoedemia		Populus		Ottawa	Holotype female	Canada: Ontario
		Ectoedemia subbimaculella group - satellite taxa
		[Ectoedemia preisseckeri group]
13	20	Ectoedemia	Carpinus_Taiwan			Betulaceae	Carpinus kawakamii				Taiwan
14	21	Ectoedemia	arisi	Puplesis, 1984	Ectoedemia	Juglandaceae	Juglans, Platycarya strobilacea		St. Petersburg	Holotype male	Russia: Primor'ye
	22	Ectoedemia	scoblei	Puplesis, 1984	Ectoedemia	Juglandaceae	Juglans		St. Petersburg	Holotype male	Russia: Primor'ye
15	23	Ectoedemia	christopheri	Puplesis, 1985	Ectoedemia			replacement name for E. wilkinsoni Puplesis nec Scoble	St. Petersburg	Holotype male	Russia: Primor'ye
			wilkinsoni	Puplesis, 1984	Ectoedemia			a junior primary homonym of Ectoedemia (Laqueus) wilkinsoni Scoble, 1983	St. Petersburg	Holotype male	Russia: Primor'ye
16	24	Ectoedemia	trinotata	(Braun, 1914)	Nepticula	Juglandaceae	Carya spp.		Philadelphia	Holotype female	USA: Ohio
17	25	Ectoedemia	Annamocarya_Vietnam			Juglandaceae	Annamocarya sinensis				Vietnam
	26	Ectoedemia	philipi	Puplesis, 1984	Ectoedemia	Juglandaceae	Juglans		St. Petersburg	Holotype male	Russia: Primor'ye
18	27	Ectoedemia	preisseckeri	(Klimesch, 1941)	Nepticula	Ulmaceae	Ulmus spp.		Vienna	Lectotype male (designated by Van Nieukerken 1985: 37)	Austria
	28	Ectoedemia	sinevi	Puplesis, 1985	Ectoedemia	Ulmaceae?	Ulmus?		St. Petersburg	Holotype male	Russia: Primor'ye
19	29	Ectoedemia	Carpinus_Vietnam			Betulaceae	Carpinus pubescens
20	30	Ectoedemia	quadrinotata	(Braun, 1917)	Nepticula	Betulaceae	Betula spp., Carpinus caroliniana, Ostrya virginiana, Corylus spp.		Philadelphia	Holotype female	USA: Ohio
		Ectoedemia subbimaculella group
21	31	Ectoedemia	gilvipennella	(Klimesch, 1946)	Stigmella	Fagaceae	Quercus cerris		Munich	Lectotype male (designated by Van Nieukerken 1985: 45)	Italy
22	32	Ectoedemia	quinquella	(Bedell, 1848)	Microsetia	Fagaceae	Quercus robur, petraea, pubescens		lost?	Syntypes adult	England
23	33	Ectoedemia	coscoja	Van Nieukerken, A. & Z. Laštuvka, 2010	Ectoedemia	Fagaceae	Quercus coccifera		Leiden	Holotype male	Spain
24	34	Ectoedemia	algeriensis	Van Nieukerken, 1985	Ectoedemia	Fagaceae	Quercus rotundifolia, ilex, suber		Leiden	Holotype female	Algeria
25	35	Ectoedemia	leucothorax	Van Nieukerken, 1985	Ectoedemia				Leiden	Holotype male	Spain
26	36	Ectoedemia	pseudoilicis	Laštuvka, Z. & A., 1998	Ectoedemia	Fagaceae	Quercus coccifera		A. Laštuvka, personal collection	Holotype male	Greece
27	37	Ectoedemia	haraldi	(Soffner, 1942)	Nepticula	Fagaceae	Quercus coccifera, ilex, rotundifolia, suber		Berlin	Lectotype male (designated by Van Nieukerken 1985: 47)	France
28	38	Ectoedemia	ilicis	(Mendes, 1910)	Nepticula	Fagaceae	Quercus coccifera, ilex, rotundifolia, suber		Paris	Lectotype male (designated by Van Nieukerken 1985: 48)	Portugal
29	39	Ectoedemia	heringella	(Mariani, 1939)	Nepticula	Fagaceae	Quercus ilex, alnifoliae, ? robur		MCST	Lectotype male (designated by Van Nieukerken 1985: 49)	Italy: Sicilia
30	40	Ectoedemia	alnifoliae	Van Nieukerken, 1985	Ectoedemia	Fagaceae	Quercus alnifolia, coccifera		Stockholm	Holotype female	Cyprus
31	41	Ectoedemia	Quercus_velutina_USA			Fagaceae	Quercus velutina		Leiden		USA: North Carolina
32	42	Ectoedemia	Lithocarpus_Taiwan			Fagaceae	Lithocarpus kawakamii		Leiden		Taiwan
33	43	Ectoedemia	TaiwanEvN4064						Berlin		Taiwan
	44	Ectoedemia	aligera	Puplesis, 1985	Ectoedemia				St. Petersburg	Holotype male	Russia: Primor'ye
	45	Ectoedemia	ermolaevi	Puplesis, 1985	Ectoedemia				St. Petersburg	Holotype male	Russia: Primor'ye
34	46	Ectoedemia	cerviparadisicola	Sato, 2012	Ectoedemia	Fagaceae	Quercus gilva		Osaka	Holotype male	Japan
35	47	Ectoedemia	Quercus_variabilis_Taiwan			Fagaceae	Quercus variabilis		Leiden		Taiwan
	48	Ectoedemia	maculata	Puplesis, 1987	Ectoedemia				St. Petersburg	Holotype male	Russia: Primor'ye
	49	Ectoedemia	species219						Vilnius		Russia: Primor'ye
36	50	Ectoedemia	rufifrontella	(Caradja, 1920)	Nepticula	Fagaceae	Quercus pubescens, petraea		Bucharest	Lectotype male (designated by Van Nieukerken 1987: 142)	Italy
			nigrosparsella	(Klimesch, 1940)	Nepticula			Revised synony by Van Nieukerken et al. 2010: 65		Lectotype male (designated by Van Nieukerken 1985: 51)	Italy
		albifasciella complex
37	51	Ectoedemia	pubescivora	(Weber, 1937)	Nepticula	Fagaceae	Quercus pubescens, pyrenaica		Zurich	Lectotype female (designated by Van Nieukerken 1985: 55)	Switzerland
38	52	Ectoedemia	albifasciella	(Heinemann, 1871)	Nepticula	Fagaceae	Quercus robur, petraea, pubescens, pyrenaica		lost?	Syntypes adult	Germany
39	53	Ectoedemia	contorta	Van Nieukerken, 1985	Ectoedemia	Fagaceae	Quercus pubescens, robur, faginea		Budapest	Holotype female	Hungary
40	54	Ectoedemia	cerris	(Zimmermann, 1944)	Nepticula	Fagaceae	Quercus cerris		Berlin	Lectotype female (designated by Van Nieukerken 1985: 54)	Czech Republic
		subbimaculella complex
41	55	Ectoedemia	liechtensteini	(Zimmermann, 1944)	Nepticula	Fagaceae	Quercus cerris		Berlin	Lectotype female (designated by Van Nieukerken 1985: 61)	Czech Republic
42	56	Ectoedemia	subbimaculella	(Haworth, 1828)	Tinea	Fagaceae	Quercus robur, petraea, pyrenaica, pubescens, cerris, rubra		London	Lectotype male (designated by Van Nieukerken 1985: 57)	England
43	57	Ectoedemia	phyllotomella	(Klimesch, 1946)	Nepticula	Fagaceae	Quercus cerris		Munich	Lectotype male (designated by Van Nieukerken 1985: 62)	Italy
44	58	Ectoedemia	heringi	(Toll, 1934)	Nepticula	Fagaceae	Quercus robur, petraea, pubescens, faginea, ithaburensis, Castanea sativa		Krakow	Lectotype male (designated by Van Nieukerken 1985: 59)	Poland
		APOS clade [all following]
		POS clade [platanella, ornatella and suberis groups]
		Ectoedemia platanella group
45	59	Ectoedemia	Platanus_wrightii_AZ			Platanaceae	Platanus wrightii		Leiden		USA: Arizona
46	60	Ectoedemia	similella	(Braun, 1917)	Nepticula	Fagaceae	Quercus palustris, rubra		Philadelphia	Holotype male	USA: Ohio
47	61	Ectoedemia	Quercus_rubra_USA			Fagaceae	Quercus rubra		Leiden		USA: Massachusetts
48	62	Ectoedemia	platanella	(Clemens, 1861)	Nepticula	Platanaceae	Platanus occidentalis		Philadelphia	Neotype female (designated by Wilkinson & Newton 1981: 54)	USA: Pennsylvania
49	63	Ectoedemia	clemensella	(Chambers, 1873)	Nepticula	Platanaceae	Platanus occidentalis		Cambridge, MA	Lectotype female (designated by Wilkinson & Scoble 1979: 89)	USA: Kentucky
50	64	Ectoedemia	virgulae	(Braun, 1927)	Nepticula	Betulaceae, Juglandaceae	Corylus americana, Carya spp.		Philadelphia	Holotype male	USA: Ohio
		Ectoedemia ornatella group
51	65	Ectoedemia	ivinskisi	Puplesis, 1984	Ectoedemia	Fagaceae	Quercus mongolica		St. Petersburg	Holotype male	Russia: Primor'ye
52	66	Ectoedemia	Acer_Taiwan			Sapindaceae	Acer serrulatum		Leiden		Taiwan
53	67	Ectoedemia	olvina	Puplesis, 1984	Ectoedemia	Sapindaceae	Acer mono		St. Petersburg	Holotype male	Russia: Primor'ye
54	68	Ectoedemia	ornatella	Puplesis, 1984	Ectoedemia	Fagaceae	Quercus mongolica		St. Petersburg	Holotype male	Russia: Primor'ye
55	69	Ectoedemia	Quercus_spinosa_Taiwan			Fagaceae	Quercus spinosa		Leiden		Taiwan
56	70	Ectoedemia	Quercus_tatakaensis_Taiwan			Fagaceae	Quercus tatakaensis		Leiden		Taiwan
		Ectoedemia suberis group
57	71	Ectoedemia	chasanella	Puplesis, 1984	Ectoedemia	Fagaceae	Quercus mongolica/dentata?		St. Petersburg	Holotype male	Russia: Primor'ye
(X)	72	Ectoedemia	aegilopidella	(Klimesch, 1978)	Trifurcula	Fagaceae	Quercus ithaburensis ssp. macrolepis		Munich	Holotype male	Greece
58	73	Ectoedemia	caradjai	(Groschke, 1944)	Nepticula	Fagaceae	Quercus pubescens, petraea, pyrenaica, frainetto, infectoria, coccifera		Stuttgart	Holotype female	Italy
59	74	Ectoedemia	andalusiae	Van Nieukerken, 1985	Ectoedemia	Fagaceae	Quercus coccifera		Leiden	Holotype female	Spain
60	75	Ectoedemia	suberis	(Stainton, 1869)	Nepticula	Fagaceae	Quercus ilex, rotundifolia, suber, coccifera		London	Lectotype male (designated by Van Nieukerken 1985: 40)	France
61	76	Ectoedemia	phaeolepis	Van Nieukerken, A. & Z. Laštuvka, 2010	Ectoedemia	Fagaceae	Quercus ilex, rotundifolia		Leiden	Holotype male	Spain
62	77	Ectoedemia	hendrikseni	A. Laštuvka, Z. Laštuvka & Van Nieukerken, 2010	Ectoedemia	Fagaceae	Quercus suber [coccifera in original description was an error]		Copenhagen	Holotype male	France
63	78	Ectoedemia	heckfordi	Van Nieukerken, A. & Z. Laštuvka, 2010	Ectoedemia	Fagaceae	Quercus petraea, robur		Leiden	Holotype male	England
	79	Ectoedemia	ortiva	Rocienė & Stonis, 2013	Ectoedemia				St. Petersburg	Holotype male	Russia: Primor'ye
	80	Ectoedemia	paraortiva	Rocienė & Stonis, 2014	Ectoedemia				St. Petersburg	Holotype male	Russia: Primor'ye
		Ectoedemia angulifasciella group
		Ectoedemia occultella group
		Ectoedemia rubifoliella group
	81	Ectoedemia	hexapetalae	(Szöcs, 1957)	Nepticula	Rosaceae	Filipendula vulgaris	described as Nepticula utensis Weber var. biol. hexapetalae Sz?cs	Budapest	Holotype male	Hungary
64	82	Ectoedemia	rosae	Van Nieukerken & Berggren, 2011	Ectoedemia	Rosaceae	Rosa tomentosa, majalis		Leiden	Holotype male	France
	83	Ectoedemia	rosiphila	Puplesis, 1992	Ectoedemia	Rosaceae	Rosa fedtschenkoana		Vilnius	Holotype male	Kazakhstan
	84	Ectoedemia	marmaropa	(Braun, 1925)	Nepticula	Rosaceae	Rosa woodsii		Philadelphia	Holotype male	USA: Utah
65	85	Ectoedemia	spiraeae	Gregor & Povolny, 1983	Ectoedemia	Rosaceae	Spiraea media, chamaedryfolia, spp.		MMBC	Holotype male	Slovakia
			jacutica	Puplesis, 1988	Ectoedemia	Rosaceae		Revised synony by Van Nieukerken et al. 2010: 65	St. Petersburg	Holotype male	Russia: Yakutsk
66	86	Ectoedemia	agrimoniae	(Frey, 1858)	Nepticula	Rosaceae	Agrimonia eupatoria, Aremonia agrimonoides		London	Lectotype male (designated by Van Nieukerken 1985: 66)	Germany
67	87	Ectoedemia	nyssaefoliella	(Chambers, 1880)	Nepticula	Cornaceae	Nyssa sylvatica		Philadelphia	Neotype male (designated by Wilkinson & Newton 1981: 69)	USA: Ohio
68	88	Ectoedemia	Nyssa_sp_n_USA			Cornaceae	Nyssa sylvatica		Leiden		USA
69	89	Ectoedemia	Pourthiaea_Taiwan			Rosaceae	Pourthiaea beauverdiana, villosa		Leiden		Taiwan
70	90	Ectoedemia	pilosae	Puplesis, 1984	Ectoedemia	Rosaceae	Agrimonia pilosa		St. Petersburg	Holotype male	Russia: Primor'ye
71	91	Ectoedemia	Rosa_Taiwan			Rosaceae	Rosa multiflora var. formosana		Leiden		Taiwan
(X)	92	Ectoedemia	picturata	Puplesis, 1985	Ectoedemia	Rosaceae	Rosa rugosa, dahurica		St. Petersburg	Holotype male	Russia: Primor'ye
72	93	Ectoedemia	minimella	(Zetterstedt, 1839)	Elachista	Betulaceae	Betula spp., Alnus viridis, Corylus avellana		Lund	Lectotype female (designated by Van Nieukerken 1985: 80)	Sweden: Nordland
			woolhopiella	(Stainton, 1887)	Nepticula				London	Lectotype female (designated by Van Nieukerken 1985: 80)	England
	94	Ectoedemia	canadensis	(Braun, 1917)	Nepticula	Betulaceae	Alnus tenuifolia	Possibly a synonym of minimella	lost?	Holotype adult	Canada: British Columbia
73	95	Ectoedemia	Sorbus_Korea			Rosaceae	Sorbus amurensis		Leiden		South Korea
74	96	Ectoedemia	occultella	(Linnaeus, 1767)	Nepticula	Betulaceae	Betula spp. [Salix pentandra]		lost?	Syntypes adult	Sweden
			argentipedella	(Zeller, 1839)	Lyonetia			Synonymised by Robinson & Nielsen, 1983	London	Lectotype female (designated by Van Nieukerken 1985: 78)	Poland
			lindquisti	(Freeman, 1962)	Nepticula				Ottawa	Holotype male	Canada: Ontario
75	97	Ectoedemia	angulifasciella	(Stainton, 1849)	Nepticula	Rosaceae	Rosa spp., Sanguisorba spp., Filipendula vulgaris		lost?	Syntypes male	England
		rubivora complex [next 3]
76	98	Ectoedemia	arcuatella	(Herrich-Schäffer, 1855)	Nepticula	Rosaceae	Fragaria spp., Potentilla erecta, sterilis	objective synonym of arcuata Frey	London	Lectotype male (designated by Van Nieukerken 1985: 73)	Switzerland
77	99	Ectoedemia	atricollis	(Stainton, 1857)	Nepticula	Rosaceae, Staphyleaceae	Spiraeoideae, Staphylea pinnata		London	Lectotype male (designated by Van Nieukerken 1985: 71)	England
78	100	Ectoedemia	rubivora	(Wocke, 1860)	Nepticula	Rosaceae	Rubus spp., [Agrimonia]		lost?	Syntypes	Poland
79	101	Ectoedemia	spinosella	(Joannis, 1908)	Nepticula	Rosaceae	Prunus spinosa, domestica, cerasifera, fruticosa, dulcis, webbii		Paris	Lectotype male (designated by Van Nieukerken 1985: 75)	France
			albiformae	Puplesis & Diškus, 2003	Ectoedemia			Revised synonymy by Van Nieukerken et al. 2010: 70	Vilnius	Holotype male	Turkmenistan
80	102	Ectoedemia	mahalebella	(Klimesch, 1936)	Nepticula	Rosaceae	Prunus mahaleb, cocomilia, tenella, fruticosa, avium, cerasus, cerasifera, domestica,spinosa		Munich	Syntypes male	Italy
81	103	Ectoedemia	Prunus_Korea			Rosaceae	Prunus serrulata		Leiden		South Korea
82	104	Ectoedemia	erythrogenella	(Joannis, 1908)	Nepticula	Rosaceae	Rubus ulmifolius, sanctus, sp.		Paris	Lectotype male (designated by Van Nieukerken 1985: 64)	France
83	105	Ectoedemia	rubifoliella	(Clemens, 1860)	Nepticula	Rosaceae	Rubus spp.		Philadelphia	Neotype male (designated by Wilkinson & Scoble 1979: 90)	USA: Ohio
84	106	Ectoedemia	Ulmus_Korea			Ulmaceae	Ulmus cf davidiana		Leiden		South Korea
85	107	Ectoedemia	ulmella	(Braun, 1912)	Nepticula	Ulmaceae	Ulmus spp.		Philadelphia	Lectotype male (designated by Wilkinson & Scoble 1979: 95)	USA: Ohio
	108	Ectoedemia	andrella	Wilkinson, 1981	Ectoedemia			a possible synonym of ulmella	Washington	Holotype male	USA: Maine
86	109	Ectoedemia	Rubus_trianthus_Taiwan			Rosaceae	Rubus trianthus		Leiden		Taiwan
87	110	Ectoedemia	Rubus_alceifolius_Taiwan			Rosaceae	Rubus alceifolius		Leiden		Taiwan
88	111	Ectoedemia	Rubus_croceacanthus_Taiwan			Rosaceae	Rubus croceacanthus		Leiden		Taiwan
89	112	Ectoedemia	Rubus_Borneo			Rosaceae	Rubus molluccanus		Leiden		Indonesia: Kalimantan Timur
90	113	Ectoedemia	TamDao						Leiden		Vietnam
91	114	Ectoedemia	Rubus_Taiwan			Rosaceae	Rubus sp.		Leiden		Taiwan
92	115	Ectoedemia	Rubus_Vietnam_Fansipan			Rosaceae	Rubus intermittens		Leiden		Vietnam
	116	Ectoedemia	ingloria	Puplesis, 1988	Ectoedemia				Vilnius	Holotype male	Tadzhikistan
	117	Ectoedemia	insignata	Puplesis, 1988	Ectoedemia				Vilnius	Holotype male	Tadzhikistan
	118	Ectoedemia	petrosa	Puplesis, 1988	Ectoedemia				Vilnius	Holotype male	Tadzhikistan
	119	Ectoedemia	tadshikiella	Puplesis, 1988	Ectoedemia				St. Petersburg	Holotype male	Tadzhikistan
		Ectoedemia - unplaced species
	120	Ectoedemia	fuscivittata	Puplesis & Robinson, 2000	Ectoedemia				London	Holotype male	Belize
